# Supplementary material for: Loss-of-function of the hippo transducer TAZ reduces mammary tumor growth through a myeloid-derived suppressor cell-dependent mechanism
Source: Cancer Gene Ther. 2022 Jul 15;29(11):1791–800. doi: 10.1038/s41417-022-00502-0 (PMC9663307; doi:10.1038/s41417-022-00502-0)
Supplement: Supplementary file 6 — Supplemental Table 1 [file 41417_2022_502_MOESM6_ESM.xlsx]

## Sheet: Down regulated genes
gene	baseMean	log2FoldChange	padj	4T1-Cas9-sgCon-tumor-1_norm	4T1-Cas9-sgCon-tumor-2_norm	4T1-Cas9-sgCon-tumor-3_norm	4T1-Cas9-sgCon-tumor-4_norm	4T1-Cas9-sgCon-tumor-5_norm	4T1-Cas9-sgTaz-tumor-1_norm	4T1-Cas9-sgTaz-tumor-2_norm	4T1-Cas9-sgTaz-tumor-3_norm	4T1-Cas9-sgTaz-tumor-4_norm	4T1-Cas9-sgTaz-tumor-5_norm
Igkv8-21	45.6704	-4.70058	1.91317e-07	22.2597	211.058	144.917	6.16141	91.7822	1.00575	3.05068	3.37035	0	7.88763
Igkv4-61	18.7617	-4.38044	1.98911e-05	104.806	47.6835	42.3457	3.52081	21.9026	0	0	1.68517	1.2847	5.63402
Gm33994	12.0415	-4.31528	0.000312366	10.2024	15.6339	41.4047	5.28121	11.4728	0	1.01689	0	0	2.25361
Baiap3	8.08293	-3.72386	0.0129583	1.85498	2.34509	4.70508	1.7604	1.04298	0	0	0	0	0
Igkv4-68	40.388	-3.63323	3.70538e-07	102.024	181.354	50.8149	21.1248	93.8682	4.02299	1.01689	5.89811	3.85409	16.9021
Klhl14	19.0642	-3.58793	0.00142401	9.27488	8.59867	39.5227	3.52081	10.4298	0	0	0	0	4.50722
Loxhd1	11.9145	-3.03918	0.00794764	3.70995	8.59867	10.3512	2.6406	2.08596	0	0	0	0	2.25361
Gm40773	9.2288	-2.98557	0.00235535	8.3474	5.47188	24.4664	3.52081	13.5587	0	2.03379	1.68517	1.2847	0
Gm37176	21.3688	-2.90287	6.27458e-05	20.4047	11.7255	39.5227	10.5624	29.2034	0	0	3.37035	2.56939	6.76083
Tbxa2r	85.4714	-2.77639	4.84307e-05	47.3019	67.2259	235.254	15.8436	99.0831	16.092	7.11826	5.05552	5.13879	24.7897
A630023P12Rik	80.4911	-2.74521	0.000529251	57.5043	80.5148	235.254	27.2862	135.587	10.0575	2.03379	13.4814	0	38.3114
Scg5	68.7611	-2.71829	4.84307e-05	54.7218	45.3384	170.324	27.2862	88.6533	3.01725	5.08447	5.89811	6.42348	30.4237
Il12a	23.7071	-2.64774	0.00110116	3.70995	9.38036	30.1125	5.28121	26.0745	1.00575	1.01689	2.52776	2.56939	2.25361
Bhlha15	36.2048	-2.62695	1.65022e-07	39.882	58.6273	64.9301	22.005	51.106	3.01725	6.10136	9.26846	2.56939	13.5217
Satb1	1155.69	-2.54217	0.000444106	796.713	842.669	2649.9	338.878	1725.09	81.4656	66.0981	124.703	101.491	518.33
Eaf2	57.447	-2.53083	0.000302688	70.4891	107.874	217.375	29.9268	119.943	6.03449	11.1858	15.1666	7.70818	38.3114
Lhx8	14.8674	-2.51137	0.0025489	4.63744	6.25358	12.2332	7.04161	16.6877	0	1.01689	0.842587	1.2847	3.38041
Gm45552	31.3786	-2.48344	0.00108589	25.9697	15.6339	74.3403	7.04161	26.0745	3.01725	0	3.37035	3.85409	11.268
Igkv17-127	23.7352	-2.48175	0.000362823	21.3322	51.592	78.1044	10.5624	53.192	0	5.08447	10.111	6.42348	10.1412
Hs3st3a1	11.8659	-2.48119	0.0193873	2.78247	4.69018	14.1152	1.7604	5.2149	0	0	0	0	3.38041
Haao	160.312	-2.45862	0.000151364	95.5313	86.7684	375.466	65.1349	151.232	17.0977	5.08447	16.8517	15.4164	65.3547
Igkc	9682.64	-2.42913	0.00228052	13838.1	22747.4	27534.1	6124.44	20019	152.874	2182.25	4298.88	942.967	5217.11
Gm38244	11.347	-2.37959	0.0043523	5.56493	3.90848	23.5254	5.28121	19.8166	2.0115	1.01689	1.68517	0	3.38041
Txk	215.943	-2.36686	4.89163e-05	139.123	156.339	556.141	66.0151	285.776	22.1265	27.4561	32.8609	25.6939	95.7784
1810041H14Rik	9.974	-2.32835	0.00190394	10.2024	10.1621	21.6434	4.40101	13.5587	1.00575	0	1.68517	2.56939	4.50722
Rasgrp2	496.752	-2.30821	0.000990509	318.129	323.623	1022.88	166.358	508.974	42.2414	22.3717	51.3978	41.1103	227.615
Lat	761.05	-2.2813	0.000666407	520.321	553.441	1981.78	261.42	1217.16	128.736	100.673	77.518	70.6583	393.255
Vipr1	318.041	-2.22688	0.000113063	176.223	143.832	667.181	52.8121	246.143	37.2127	29.4899	32.8609	39.8256	99.1588
Sit1	74.9263	-2.18367	0.00109631	41.737	48.4652	178.793	16.7238	69.8797	13.0747	5.08447	3.37035	10.2776	32.6773
Lax1	426.637	-2.17065	0.000666407	279.174	376.778	1044.53	148.754	686.281	73.4197	61.0136	54.7681	50.1032	227.615
Wscd2	57.7476	-2.15728	0.00169334	12.9848	10.9438	49.8739	4.40101	12.5158	3.01725	2.03379	4.21293	1.2847	5.63402
Sapcd1	23.168	-2.14632	1.43146e-05	25.9697	22.6692	48.9329	14.9634	32.3324	4.02299	7.11826	3.37035	5.13879	10.1412
Aqp3	24.8901	-2.10906	6.00657e-05	22.2597	17.1973	48.9329	22.8852	42.7622	3.01725	3.05068	5.89811	5.13879	14.6485
Jakmip1	51.314	-2.09096	0.00344902	20.4047	30.4862	133.624	9.68222	56.3209	4.02299	4.06758	6.7407	6.42348	24.7897
BC043934	73.7146	-2.00974	0.00106235	63.0692	53.9371	202.319	29.0466	66.7507	13.0747	2.03379	16.8517	19.2704	34.9309
Mir142hg	20.6158	-1.99265	0.000739009	11.1299	28.1411	58.343	12.3228	32.3324	7.04024	4.06758	5.05552	5.13879	9.01444
Gm8369	138.935	-1.94725	0.000519309	98.3138	101.621	319.946	38.7289	193.994	34.1955	20.3379	27.8054	19.2704	65.3547
Gimap3	1760.74	-1.9217	0.00119655	1087.02	1244.46	4481.12	602.058	2314.37	392.242	257.274	369.896	232.53	891.303
Tceal3	13.1993	-1.88482	0.00521411	4.63744	7.03527	11.2922	11.4426	14.6017	3.01725	1.01689	2.52776	2.56939	1.1268
Gm26583	13.9186	-1.87037	0.00321812	29.6796	14.0705	21.6434	6.16141	17.7307	6.03449	0	4.21293	2.56939	6.76083
Tcf7	1215.97	-1.8286	0.00363715	908.011	678.513	3199.46	319.513	1524.84	253.449	169.821	208.962	193.989	664.815
Ptprcap	112.282	-1.82265	0.00389223	66.7792	59.409	270.072	29.9268	124.115	14.0805	10.1689	16.0092	14.1317	69.8619
Cstdc5	53.33	-1.81422	0.00308688	119.646	323.623	44.2278	86.2597	74.0516	13.0747	29.4899	33.7035	23.1245	49.5794
Cpm	89.4761	-1.80141	0.00609224	28.7521	31.2679	128.919	18.4842	50.063	3.01725	3.05068	8.42587	8.99287	33.8041
Gpr18	185.027	-1.7885	0.0017396	104.806	124.29	443.219	58.9735	222.155	18.1035	25.4223	44.6571	38.5409	103.666
Carmil2	460.353	-1.77957	0.0050888	273.609	283.756	1145.22	145.233	693.582	88.5059	75.2502	67.407	62.9501	286.208
Ifi214	114.953	-1.76372	0.00345848	73.2716	76.6063	193.849	34.3279	134.544	11.0632	9.15205	18.5369	21.8398	61.9743
Igfbp2	71.3271	-1.73465	5.37203e-05	60.2867	84.4233	88.4556	77.4577	126.201	6.03449	12.2027	25.2776	33.4021	42.8186
Cd27	332.786	-1.73435	0.00571103	207.757	199.333	874.204	76.5775	357.742	66.3794	46.7771	53.083	55.2419	181.416
Prss12	62.4441	-1.71818	0.000515956	45.4469	51.592	62.1071	13.203	71.9656	3.01725	9.15205	16.0092	15.4164	21.4093
Matn4	41.9533	-1.71066	0.0130592	11.1299	9.38036	37.6407	2.6406	6.25788	2.0115	2.03379	1.68517	3.85409	5.63402
Prkcq	518.793	-1.67746	0.00779032	306.999	345.51	1224.26	148.754	522.533	82.4714	50.8447	69.9347	96.3522	312.125
Gm47015	149.248	-1.67308	0.000797605	98.3138	88.3318	298.302	42.2497	160.619	35.2012	22.3717	26.1202	37.2562	66.4815
Fam180a	56.3797	-1.66853	0.00856735	25.9697	26.5777	54.579	12.3228	54.235	4.02299	2.03379	1.68517	6.42348	28.1701
Trbc2	727.245	-1.66829	0.00473791	490.641	501.068	2107.88	267.581	847.943	207.184	136.264	120.49	150.309	452.976
Dgka	1953.64	-1.65573	0.00127523	1662.99	1238.21	4601.57	697.119	2272.65	388.219	526.751	431.405	461.206	1027.65
Il7r	1113.34	-1.65425	0.0017396	1332.8	1091.25	2025.07	374.966	1556.13	214.224	238.97	221.6	255.655	782.003
Traf3ip3	788.439	-1.61525	0.00638702	496.206	472.927	1606.32	199.806	780.149	115.661	89.4867	139.869	141.317	430.439
Ankrd55	16.4638	-1.60993	0.00429534	16.6948	32.8313	47.9918	7.92181	29.2034	7.04024	8.13515	3.37035	7.70818	10.1412
Rdh12	51.098	-1.60589	0.00024993	29.6796	53.9371	81.8684	29.9268	60.4928	10.0575	8.13515	16.8517	16.7011	23.6629
2310043P16Rik	97.2649	-1.5968	0.00237412	76.9815	61.7541	155.268	25.5258	107.427	19.1092	19.321	19.3795	8.99287	51.833
Fam169b	260.583	-1.59598	0.00137465	175.295	182.135	576.843	69.5359	356.699	69.3967	57.963	61.5088	57.8113	139.724
Gm37844	35.0633	-1.59469	0.00966287	20.4047	16.4156	52.6969	9.68222	34.4183	3.01725	4.06758	4.21293	1.2847	21.4093
Derl3	63.4304	-1.57512	0.00273347	102.951	124.29	160.914	30.807	126.201	11.0632	26.4392	50.5552	21.8398	42.8186
Trbv31	21.0602	-1.57148	0.0100438	15.7673	14.0705	58.343	5.28121	16.6877	7.04024	5.08447	3.37035	5.13879	7.88763
4930417O13Rik	27.9848	-1.56712	0.0119906	22.2597	20.3241	50.8149	4.40101	27.1175	3.01725	2.03379	10.111	3.85409	12.3949
Cd3d	483.138	-1.55893	0.00743019	294.941	355.672	1391.76	165.478	627.874	138.793	102.706	96.8975	93.7828	324.52
Col6a4	90.2123	-1.55388	0.00664068	44.5194	42.2116	139.27	22.005	83.4384	5.02874	11.1858	19.3795	7.70818	46.199
Ntrk3	138.037	-1.53717	0.00882323	31.5346	24.2326	105.394	7.04161	36.5043	5.02874	6.10136	6.7407	12.847	24.7897
Cyp2s1	44.8447	-1.53144	0.00345848	37.0995	29.7045	89.3966	13.203	57.3639	6.03449	16.2703	12.6388	7.70818	22.5361
Kcnip2	15.8866	-1.51881	0.00884978	12.9848	7.81697	32.9356	7.92181	13.5587	2.0115	4.06758	5.89811	3.85409	4.50722
Fgfbp1	245.976	-1.51834	1.41082e-07	888.534	447.131	367.937	497.314	564.252	141.811	156.602	216.545	187.566	211.839
Slc17a9	133.922	-1.51481	0.00277859	79.764	99.2755	271.954	42.2497	150.189	19.1092	19.321	40.4442	32.1174	78.8763
Frat1	45.7092	-1.49633	0.000151364	25.9697	25.796	64.9301	33.4477	44.8481	14.0805	12.2027	9.26846	8.99287	18.0289
Ifi208	146.207	-1.49167	0.00625079	139.123	115.691	232.431	32.5675	180.436	15.0862	32.5406	44.6571	25.6939	82.2568
Kbtbd11	1390.63	-1.49012	0.00665884	830.102	771.535	2425	411.054	1653.12	192.098	171.855	267.943	301.904	805.665
Gimap1	664.65	-1.46834	0.000564223	397.893	441.659	1459.52	350.32	787.45	182.041	165.754	179.471	178.573	401.143
BE692007	614.119	-1.46607	0.0117567	287.521	308.77	989.008	120.588	627.874	89.5116	71.1826	85.1013	97.6369	301.984
Tbc1d10c	35.7408	-1.44531	0.0127814	17.6223	25.796	77.1634	8.80201	31.2894	10.0575	3.05068	7.58328	3.85409	20.2825
Fgf13	80.9462	-1.44139	0.0123705	34.3171	25.0143	99.7477	12.3228	53.192	5.02874	13.2196	5.05552	6.42348	33.8041
Fam189b	326.439	-1.43357	0.000339645	261.552	235.291	674.709	133.791	372.344	93.5346	106.774	105.323	78.3665	174.655
Itk	710.503	-1.42915	0.010109	471.164	434.623	1554.56	175.16	801.009	157.903	124.061	152.508	134.893	428.186
Adamtsl2	11.2032	-1.42534	0.0105616	24.1147	14.8522	9.41017	9.68222	32.3324	4.02299	6.10136	8.42587	2.56939	4.50722
Fam78a	837.721	-1.42012	0.00687815	586.173	486.997	1880.15	257.019	750.946	243.391	135.247	207.276	163.156	448.468
Ltb	1363.9	-1.41722	0.0124202	654.807	831.726	3283.21	496.434	1415.32	558.191	174.906	264.572	201.697	716.648
Cstdc4	54.2926	-1.41592	0.00997743	131.703	257.178	44.2278	75.6973	118.9	10.0575	34.5744	48.0275	42.395	49.5794
Kcnmb4	19.7407	-1.40731	0.00966363	17.6223	18.7607	31.0535	9.68222	18.7736	3.01725	2.03379	3.37035	3.85409	16.9021
Rcsd1	953.188	-1.40652	0.000649524	598.23	701.182	1653.37	440.981	1046.11	276.581	164.737	215.702	250.516	588.192
Arhgap27os3	241.039	-1.405	0.00318301	147.471	169.628	509.09	74.8171	237.799	64.3679	52.8785	64.0366	48.8185	135.217
Prr9	18.5552	-1.40377	0.0217869	29.6796	51.592	24.4664	78.3379	35.4613	2.0115	12.2027	4.21293	16.7011	23.6629
Gm8189	21.9468	-1.38869	0.0142963	14.8398	13.2888	46.1098	8.80201	17.7307	8.04599	5.08447	2.52776	1.2847	12.3949
Stfa2	18.315	-1.38863	0.0177755	38.9545	80.5148	9.41017	44.8903	40.6762	8.04599	23.3886	8.42587	10.2776	10.1412
Tbx6	23.0164	-1.37561	0.00141384	22.2597	15.6339	39.5227	20.2446	28.1605	12.069	11.1858	5.89811	3.85409	9.01444
Ccdc148	16.2638	-1.36873	0.00637492	15.7673	22.6692	23.5254	5.28121	23.9885	7.04024	6.10136	4.21293	3.85409	7.88763
Mirt1	106.738	-1.3571	0.000290903	124.283	98.4938	143.035	91.5409	172.092	19.1092	44.7433	47.1849	29.548	82.2568
Lman1l	7.45905	-1.35216	0.0205111	9.27488	9.38036	10.3512	9.68222	18.7736	1.00575	1.01689	5.89811	5.13879	3.38041
Lck	1162.28	-1.35201	0.00998672	676.139	740.267	3027.25	440.101	1372.56	329.886	266.426	310.915	287.772	752.706
Rab37	132.421	-1.33658	0.0115003	74.1991	69.571	293.597	27.2862	105.341	30.1725	17.2872	24.435	35.9715	69.8619
Gramd3	620.896	-1.33226	0.000169992	512.901	507.321	1046.41	284.305	780.149	208.19	178.973	176.943	190.135	384.24
Arhgap45	3552.11	-1.32906	0.00202834	2411.47	2492.83	7353.1	1341.43	4030.07	991.668	910.12	1009.42	917.273	2300.94
Slamf6	410.005	-1.30902	0.00521411	251.349	260.305	885.497	139.952	463.083	99.5691	96.6049	130.601	96.3522	255.785
Bmp4	33.2901	-1.30704	0.00726855	22.2597	14.0705	35.7586	11.4426	30.2464	7.04024	4.06758	6.7407	7.70818	12.3949
Klhl6	683.414	-1.3035	0.000442893	560.203	643.337	1310.84	432.179	986.659	268.535	188.125	246.878	241.523	496.921
Ehd3	331.037	-1.29917	0.00271646	226.307	222.002	624.835	108.265	244.057	60.3449	101.689	72.4625	96.3522	171.274
Rbm12b1	125.278	-1.29289	0.000316807	62.1417	86.7684	196.672	63.3745	130.372	41.2357	45.7602	29.4905	32.1174	51.833
A530088E08Rik	36.9254	-1.2832	0.0124121	25.0422	22.6692	86.5735	13.203	33.3754	10.0575	8.13515	6.7407	11.5623	22.5361
Slfn1	623.822	-1.27689	0.00128032	627.91	598.78	1331.54	308.07	876.103	189.081	256.257	253.619	217.114	455.229
Ifit1bl1	78.4349	-1.26514	0.0163849	51.0119	50.0286	181.616	16.7238	99.0831	21.1207	26.4392	24.435	16.7011	38.3114
Noxred1	15.6485	-1.23412	0.0142963	12.9848	26.5777	31.0535	9.68222	18.7736	8.04599	7.11826	4.21293	2.56939	11.268
Tmc8	262.339	-1.23356	0.00484274	158.601	146.959	555.2	97.7024	323.324	76.4369	76.267	78.3606	77.0818	155.499
Bdh1	94.4921	-1.22668	0.00937202	53.7943	56.2822	206.083	35.2081	108.47	21.1207	25.4223	33.7035	19.2704	60.8475
Cracr2a	263.459	-1.22513	0.0048053	180.86	188.389	508.149	86.2597	288.905	95.5461	62.0305	71.6199	66.8042	161.133
Rhof	283.972	-1.22005	0.00806647	160.456	130.543	560.846	85.3795	238.842	64.3679	88.4698	49.7126	66.8042	148.738
5830428M24Rik	76.1399	-1.21606	0.00625195	64.9242	35.1764	111.981	20.2446	78.2235	13.0747	33.5575	26.9628	16.7011	21.4093
Zap70	314.148	-1.21598	0.00725385	205.902	225.91	758.459	129.39	403.633	98.5634	84.4022	107.009	86.0747	242.263
2022-09-01	872.894	-1.21453	0.0175602	497.134	529.209	2258.44	302.789	903.221	253.449	192.193	258.674	222.252	557.768
Asprv1	62.2762	-1.2044	0.00252625	93.6763	154.776	43.2868	75.6973	118.9	18.1035	27.4561	53.083	34.6868	51.833
Rasal3	1164.28	-1.19938	0.00446815	783.728	830.162	2301.73	408.413	1473.73	388.219	278.629	381.692	344.299	776.369
Acap1	1501.47	-1.1993	0.000739009	1722.35	1390.64	2829.64	822.988	2680.46	623.564	1111.47	564.533	528.01	892.429
Sema4f	76.195	-1.19924	0.00524843	69.5616	52.3737	167.501	28.1664	98.0401	31.1782	22.3717	32.0183	21.8398	46.199
1700102P08Rik	11.1934	-1.19815	0.00919201	13.9123	14.0705	16.9383	16.7238	12.5158	8.04599	8.13515	4.21293	3.85409	2.25361
Map4k2	779.577	-1.19338	0.00108589	677.994	474.49	1405.88	321.274	894.877	219.253	272.528	286.48	267.217	439.454
Trbc1	563.588	-1.19296	0.0217819	310.709	379.123	1550.8	184.842	620.573	148.851	144.399	160.092	142.601	396.635
Muc1	155.637	-1.19258	0.000515956	98.3138	81.2965	145.858	78.3379	222.155	54.3104	47.794	58.9811	48.8185	38.3114
Gimap1os	70.5272	-1.18156	0.00990162	45.4469	41.4299	153.386	36.0883	56.3209	30.1725	13.2196	17.6943	15.4164	43.9454
Xlr4b	94.7888	-1.1781	0.00740752	66.7792	61.7541	219.257	48.4111	83.4384	36.207	31.5237	19.3795	33.4021	57.467
Gimap6	1456.5	-1.17471	0.00384639	854.217	993.537	2913.39	647.828	1381.95	410.345	286.764	477.747	533.149	900.317
Gm15708	47.8097	-1.17321	0.00452482	45.4469	47.6835	103.512	24.6456	63.6218	21.1207	32.5406	21.0647	15.4164	18.0289
Hid1	244.849	-1.15873	0.00265995	149.326	100.057	296.42	69.5359	217.983	39.2242	51.8616	64.8792	70.6583	103.666
Setd4	79.6657	-1.15318	5.95973e-05	73.2716	67.2259	132.683	66.8953	102.212	34.1955	45.7602	32.8609	33.4021	39.4382
S100a8	822.995	-1.1447	0.0091423	1763.16	3772.47	760.341	1043.92	1553	280.604	450.484	699.347	720.715	1177.51
Gm49874	13.7774	-1.13516	0.0105501	15.7673	11.7255	27.2895	13.203	16.6877	9.05174	4.06758	8.42587	5.13879	4.50722
Fcho1	315.401	-1.13498	0.0180747	123.356	145.396	643.655	86.2597	337.925	77.4427	58.9798	70.7773	73.2277	193.81
Blnk	305.988	-1.13127	0.00833066	150.253	254.052	580.607	146.994	417.192	124.713	56.9461	105.323	111.769	193.81
Rufy4	31.4138	-1.12946	0.00764485	30.6071	25.796	31.0535	22.005	65.7077	5.02874	24.4055	13.4814	12.847	11.268
Arid3b	296.411	-1.11835	0.00541005	193.845	211.84	517.559	112.666	265.96	71.4082	59.9967	92.6846	107.914	185.923
Gpm6a	39.3906	-1.11608	0.0302559	11.1299	9.38036	29.1715	5.28121	16.6877	0	4.06758	2.52776	6.42348	11.268
Gm5535	7.25793	-1.1067	0.0282803	11.1299	17.1973	17.8793	12.3228	10.4298	6.03449	1.01689	5.89811	3.85409	6.76083
Hcst	117.457	-1.10507	0.0064674	76.0541	100.057	316.182	69.5359	124.115	70.4024	47.794	54.7681	42.395	56.3402
Cbx7	167.979	-1.10438	0.000271707	102.024	106.311	219.257	85.3795	138.716	47.2702	61.0136	46.3423	43.6797	82.2568
Nlrc3	329.16	-1.10425	0.0119711	206.83	198.551	612.602	100.343	284.734	73.4197	68.1319	108.694	70.6583	212.966
Dennd2d	1028.36	-1.09368	0.00247731	951.603	698.837	1746.53	556.287	1259.92	331.897	605.052	357.257	232.53	649.04
Itgb7	1045.6	-1.09158	0.0262872	546.291	678.513	2448.52	341.518	865.673	253.449	176.94	266.257	294.195	698.619
Ubash3a	200.586	-1.09118	0.0209547	134.486	121.163	440.396	61.6141	221.112	75.4312	50.8447	35.3887	38.5409	154.372
Agap2	355.243	-1.0791	0.00885611	211.467	207.931	708.585	148.754	362.957	108.621	88.4698	100.268	123.331	234.375
Themis	314.988	-1.07317	0.0227991	195.7	178.227	698.234	85.3795	297.249	93.5346	54.9123	78.3606	70.6583	230.995
Tenm3	77.349	-1.06902	0.0171711	40.8095	34.3947	102.571	14.9634	71.9656	8.04599	16.2703	19.3795	25.6939	31.5505
Pim2	250.387	-1.06875	0.00521411	162.31	225.129	596.604	153.155	326.453	101.581	156.602	108.694	83.5053	154.372
Wdr86	52.6359	-1.06706	0.0188187	18.5498	21.8875	57.402	8.80201	33.3754	8.04599	9.15205	6.7407	7.70818	21.4093
E230001N04Rik	34.3551	-1.06702	0.00520014	25.9697	39.8665	71.5173	39.6091	50.063	27.1552	10.1689	16.0092	23.1245	18.0289
Dusp2	457.15	-1.06655	0.00469871	315.346	314.242	1042.65	285.185	503.759	185.058	169.821	191.267	146.455	332.407
Cytip	1402.96	-1.06635	0.0107822	847.724	1153.78	2839.05	455.944	1371.52	383.19	394.555	411.182	417.526	1043.42
Cd69	218.739	-1.05956	0.00764485	180.86	175.1	430.045	95.9419	278.476	82.4714	50.8447	74.9902	95.0675	171.274
Dennd1c	699.493	-1.05545	0.0056754	507.336	526.082	1341.89	285.185	777.02	238.362	214.565	282.267	200.413	494.667
Rapgef4	293.889	-1.05419	0.00687815	217.032	197.769	554.259	139.072	296.206	89.5116	70.1657	107.009	134.893	179.162
Cd3e	646.306	-1.05381	0.0169952	358.011	368.179	1395.53	194.525	771.805	222.27	145.416	195.48	178.573	449.595
Xlr4c	34.7063	-1.05052	0.0142534	26.8972	28.1411	78.1044	18.4842	32.3324	11.0632	10.1689	13.4814	17.9857	20.2825
Stat4	179.72	-1.04962	0.0208187	102.024	142.269	405.578	58.9735	278.476	65.3737	46.7771	74.1476	47.5338	138.597
Ptpn22	335.842	-1.04388	0.0032717	268.044	372.869	579.666	198.045	735.301	189.081	175.923	135.656	160.587	265.926
Napsa	306.866	-1.03897	0.0131662	220.742	322.841	576.843	128.509	301.421	87.5001	58.9798	112.064	97.6369	264.799
Chst10	119.048	-1.03181	0.0192527	60.2867	72.6978	163.737	33.4477	115.771	31.1782	20.3379	23.5924	19.2704	78.8763
Rbm38	621.611	-1.03117	0.00875611	302.361	346.292	1148.98	227.092	598.67	259.483	175.923	190.425	136.178	326.773
Rhoh	478.857	-1.02393	0.0105501	314.419	349.419	1078.4	238.535	515.232	177.012	165.754	180.314	178.573	329.027
Ackr2	78.9677	-1.02305	0.0162656	21.3322	39.8665	73.3993	14.0832	49.0201	9.05174	21.3548	10.111	12.847	25.9165
Sfn	436.453	-1.01587	0.00398998	870.912	619.104	619.189	546.605	967.885	137.788	658.947	260.359	254.37	272.687
Rpgrip1	68.8205	-1.00992	0.00428064	42.6645	32.8313	116.686	67.7755	69.8797	31.1782	28.473	27.8054	19.2704	37.1846
St8sia6	310.835	-1.00125	0.0287288	195.7	157.903	484.624	65.1349	299.335	38.2185	39.6589	80.8883	79.6512	210.713
Myl4	42.8026	-1.00117	0.0136842	30.6071	42.2116	87.5145	21.1248	50.063	18.1035	15.2534	18.5369	17.9857	25.9165
Btg2	1178.33	-0.998392	0.0060069	689.124	836.416	2038.24	465.627	1075.31	292.673	305.068	433.09	516.448	687.351
S100a14	222.32	-0.995615	0.000174959	479.512	399.447	350.058	607.339	326.453	208.19	134.23	193.795	201.697	278.321
Gm49864	11.4008	-0.993421	0.0254145	9.27488	13.2888	15.9973	12.3228	18.7736	5.02874	9.15205	2.52776	3.85409	6.76083
A930005H10Rik	146.83	-0.991281	0.00899491	92.7488	82.8599	295.479	80.0983	102.212	42.2414	41.6927	53.083	55.2419	89.0176
Gpr132	410.043	-0.98991	0.0136175	306.071	311.115	931.606	150.514	479.771	134.77	143.382	155.879	156.733	317.759
Arhgap4	1319.81	-0.988275	0.00911828	871.839	988.847	2582.15	585.334	1501.89	507.903	338.626	526.617	465.06	972.433
Icosl	638.361	-0.985198	0.00886986	290.304	325.968	822.448	227.092	502.716	148.851	123.044	165.99	143.886	358.324
Kif21b	1626.31	-0.984538	0.011252	1066.61	1023.24	3034.78	486.751	1485.2	662.788	384.386	553.58	494.608	922.853
Cd96	214.11	-0.983256	0.0280078	130.776	121.945	478.977	51.9319	192.951	72.4139	46.7771	52.2404	51.3879	150.992
Fam102a	1060.74	-0.981461	0.00427142	708.601	705.872	1866.04	480.59	1069.05	331.897	521.667	362.312	327.598	625.377
Il1r2	164.554	-0.977776	0.00356441	276.392	324.404	104.453	185.722	290.991	56.3219	102.706	126.388	102.776	147.611
Krt14	1328.97	-0.975028	0.00299652	2613.66	1761.16	1649.6	2028.86	2479.16	430.46	1852.78	793.717	846.615	907.078
Il16	1054.44	-0.974145	0.0328447	592.665	655.844	2010.01	285.185	891.748	264.512	128.129	272.156	332.736	643.406
Crabp1	196.032	-0.973939	0.00670954	405.312	223.565	255.015	367.924	621.616	78.4484	247.105	138.184	196.559	169.021
Serpini1	47.9664	-0.967526	0.0328195	32.4621	26.5777	86.5735	8.80201	42.7622	11.0632	8.13515	16.0092	11.5623	27.0433
Ubxn11	141.463	-0.951726	0.0204749	71.4166	78.1697	303.007	72.1765	116.814	37.2127	50.8447	59.8237	29.548	89.0176
Adrb2	167.549	-0.947671	0.0109689	68.6341	102.402	201.378	81.8587	135.587	44.2529	18.3041	42.1293	64.2348	92.398
Tnfrsf13b	406.458	-0.946577	0.00764485	249.494	333.003	839.387	225.332	344.183	160.92	135.247	167.675	150.309	279.448
Arhgef1	5079.52	-0.940973	0.00207095	3935.33	3569.23	9517.44	2919.63	6169.23	2118.11	2494.44	2274.14	2146.73	3282.38
Klf2	1045.54	-0.940601	0.00391045	613.997	787.169	2128.58	607.339	772.848	501.869	393.538	389.275	472.768	529.598
Mirg	19.3489	-0.938776	0.0159357	29.6796	16.4156	17.8793	22.005	34.4183	8.04599	13.2196	14.324	6.42348	9.01444
Tnfsf8	225.074	-0.937284	0.0165358	216.105	200.114	510.972	89.7805	267.003	87.5001	75.2502	113.749	89.9287	183.669
Twist2	99.6234	-0.937135	0.00639199	103.879	74.2612	94.1017	93.3013	190.865	24.138	64.0643	39.6016	55.2419	72.1155
Pdcd4	1354.13	-0.936201	0.000895649	1138.96	934.128	1963.9	779.858	1744.91	589.369	591.832	567.061	488.185	940.882
Stk26	291.153	-0.935449	0.0252955	162.31	186.044	488.388	72.1765	250.315	56.3219	54.9123	86.7865	83.5053	193.81
Fam117a	344.523	-0.933731	0.00550336	167.875	212.622	538.261	164.598	265.96	108.621	74.2333	124.703	136.178	179.162
Lrch4	68.2668	-0.933558	0.00418981	60.2867	62.5358	87.5145	31.6872	80.3095	21.1207	36.6082	24.435	28.2633	40.565
Hsh2d	62.3205	-0.932075	0.0132471	83.474	75.8246	102.571	55.4527	103.255	27.1552	45.7602	34.5461	25.6939	51.833
Galnt6	438.165	-0.928814	0.00958158	316.274	321.277	893.025	187.483	444.309	144.828	193.21	179.471	165.726	294.096
Upk3bl	17.9976	-0.913326	0.0322744	63.9967	36.7398	36.6996	33.4477	20.8596	6.03449	23.3886	21.9073	10.2776	14.6485
BC147527	131.754	-0.905822	0.00565011	161.383	102.402	263.485	96.8222	149.146	77.4427	69.1488	58.9811	52.6726	107.046
Trim7	321.097	-0.90433	0.0142963	126.138	149.304	439.455	113.546	273.261	78.4484	107.791	87.629	61.6654	160.006
Tnfrsf25	115.211	-0.903277	0.00399262	84.4014	90.6768	196.672	135.551	81.3524	59.3392	78.3008	41.2868	37.2562	66.4815
Ager	40.5293	-0.899816	0.00428592	33.3896	31.2679	63.0481	56.3329	50.063	24.138	26.4392	16.8517	15.4164	29.2969
Coro1a	4960.63	-0.897925	0.0108574	3401.1	3918.65	11118.1	2819.28	4288.73	2145.26	1587.37	2189.04	2178.85	3612.54
AW011738	191.623	-0.895087	0.000606169	206.83	193.079	306.771	135.551	241.971	110.632	117.96	91.842	98.9216	123.949
Slc2a4rg-ps	290.919	-0.892664	0.0017396	204.047	254.052	480.859	233.253	426.579	199.138	172.872	147.453	105.345	163.387
S100a9	1299.88	-0.88941	0.0367454	2424.45	5562.56	1173.45	1819.38	2889.05	373.133	767.755	1243.66	1151.09	1898.67
Arhgap15	426.979	-0.889406	0.0111015	308.854	350.2	899.612	211.248	387.989	205.173	146.433	189.582	165.726	292.969
Cd8b1	428.999	-0.889202	0.0245563	299.579	294.7	912.786	166.358	502.716	195.115	117.96	150.823	123.331	350.436
Treml2	473.464	-0.883133	0.0158501	294.014	396.32	949.486	224.451	576.768	187.069	152.534	236.767	201.697	334.661
Ackr1	25.3239	-0.88017	0.0417523	7.41991	12.5072	9.41017	5.28121	11.4728	1.00575	0	7.58328	5.13879	4.50722
Kcnb1	217.223	-0.876762	0.0319915	14.8398	14.0705	33.8766	5.28121	22.9456	1.00575	5.08447	12.6388	8.99287	10.1412
Lsmem2	66.8192	-0.876705	0.0353789	12.9848	27.3594	88.4556	25.5258	62.5788	15.0862	16.2703	10.9536	12.847	32.6773
Bicdl1	188.591	-0.874212	0.0224396	127.066	122.726	335.943	53.6923	209.639	53.3047	63.0474	61.5088	64.2348	134.09
Trp53inp1	1651.49	-0.869478	0.0017396	1489.55	1593.88	2531.33	1056.24	1615.58	675.863	676.234	723.782	730.992	1362.31
Gm9843	21.144	-0.865211	0.016573	23.1872	17.979	37.6407	50.1715	37.5473	14.0805	16.2703	20.2221	15.4164	10.1412
Gm47232	39.0814	-0.861058	0.0118669	25.9697	47.6835	61.1661	31.6872	53.192	21.1207	21.3548	12.6388	20.5551	29.2969
Tgm1	163.568	-0.860896	0.00764485	119.646	126.635	199.495	74.8171	214.854	49.2817	50.8447	73.3051	62.9501	120.568
Tox	110.72	-0.856992	0.0364831	59.3593	81.2965	270.072	40.4893	112.642	43.2472	36.6082	39.6016	25.6939	85.6372
Axin2	197.039	-0.854785	0.0203265	88.1114	75.0429	235.254	47.5309	144.974	31.1782	70.1657	42.1293	47.5338	78.8763
Sash3	962.2	-0.853652	0.0233695	614.925	647.245	2019.42	378.487	934.51	312.788	277.612	379.164	369.993	729.043
Gm27003	11.8366	-0.852654	0.030083	13.9123	16.4156	19.7613	22.005	10.4298	8.04599	7.11826	7.58328	8.99287	4.50722
Sytl1	89.9995	-0.851698	0.0326178	35.2446	42.2116	137.388	28.1664	53.192	26.1495	13.2196	22.7498	15.4164	48.4526
Mettl7b	29.3179	-0.845744	0.0329141	37.0995	39.8665	46.1098	43.1299	71.9656	8.04599	47.794	13.4814	16.7011	15.7753
Dnah17	18.3436	-0.84567	0.0381361	16.6948	11.7255	27.2895	10.5624	28.1605	5.02874	7.11826	10.9536	6.42348	9.01444
Gpr183	258.332	-0.839736	0.0277547	162.31	193.861	550.495	139.072	320.195	84.4829	51.8616	131.444	132.324	207.332
Zrsr1	246.79	-0.836932	0.0177814	98.3138	95.367	257.839	67.7755	192.951	38.2185	54.9123	60.6663	66.8042	114.934
Tecpr1	1088.18	-0.836351	0.000955238	776.308	767.626	1536.68	562.449	943.897	418.391	394.555	508.923	468.914	602.841
Slco2b1	377.972	-0.836204	0.0347072	91.8214	117.255	271.013	108.265	230.499	27.1552	19.321	73.3051	88.6441	139.724
Ablim1	1674.41	-0.831014	0.00856735	1190.9	1006.83	2414.65	688.317	1467.47	474.713	543.021	681.653	578.113	1074.97
Cnr2	413.705	-0.829386	0.025216	198.483	286.883	638.009	139.952	357.742	118.678	110.841	120.49	105.345	283.955
Gm7694	121.081	-0.828046	0.00159204	64.9242	56.2822	100.689	55.4527	70.9226	29.1667	31.5237	47.1849	24.4092	47.3258
1110025M09Rik	24.7501	-0.827153	0.0234032	24.1147	28.9228	24.4664	45.7705	16.6877	10.0575	21.3548	16.0092	10.2776	6.76083
Stac2	161.403	-0.821234	0.0270749	67.7067	77.388	183.498	29.0466	119.943	21.1207	58.9798	42.1293	39.8256	55.2134
Padi3	47.1413	-0.81713	0.00993878	116.864	114.909	60.2251	74.8171	70.9226	29.1667	57.963	42.1293	38.5409	50.7062
Gm36738	27.569	-0.816328	0.00885839	33.3896	25.796	41.4047	36.9685	39.6332	22.1265	23.3886	10.9536	16.7011	15.7753
Ikzf1	1725.86	-0.795299	0.0432523	996.123	1161.6	3451.65	543.084	1718.83	493.823	420.994	581.385	480.476	1256.39
Lamb3	730.742	-0.793355	0.0227752	1937.52	1029.49	709.526	791.301	1558.21	249.426	1161.29	412.868	521.587	537.486
Msh5	178.84	-0.792081	0.00356441	166.02	151.649	280.423	110.025	183.564	75.4312	85.4191	98.5827	86.0747	125.075
Rccd1	78.1534	-0.790914	0.0101401	55.6493	68.7893	135.506	77.4577	137.673	56.3219	42.7095	36.2312	52.6726	54.0866
Lgals4	134.653	-0.789226	0.00543792	60.2867	71.9161	107.276	58.9735	100.126	56.3219	55.9292	27.8054	24.4092	42.8186
Klhdc1	167.366	-0.787536	0.00294235	158.601	144.614	244.664	102.984	163.748	71.4082	97.6218	79.2032	65.5195	119.441
Arhgap9	751.122	-0.787428	0.00899491	548.146	655.062	1531.03	460.345	799.966	421.409	343.71	394.331	353.292	538.613
Parvg	465.834	-0.781784	0.0243295	268.972	347.855	1025.71	249.977	481.857	243.391	153.551	230.026	201.697	313.252
Gja4	114.977	-0.775583	0.000216852	86.2564	97.7121	120.45	101.223	128.287	47.2702	71.1826	46.3423	64.2348	68.7351
Endou	33.7882	-0.774874	0.027775	40.8095	33.613	52.6969	25.5258	42.7622	24.138	9.15205	21.0647	20.5551	18.0289
Samd3	39.9349	-0.768752	0.0417886	23.1872	28.9228	71.5173	15.8436	32.3324	14.0805	8.13515	17.6943	11.5623	23.6629
Tspyl3	175.523	-0.766342	0.0300368	114.081	140.705	311.476	94.1815	149.146	70.4024	43.7264	59.8237	56.5266	155.499
Akna	1413.71	-0.756929	0.0171395	959.951	1106.1	2318.66	564.209	1331.89	635.633	445.4	549.367	548.565	992.715
Egr3	268.339	-0.756035	0.0145909	231.872	196.988	375.466	124.108	309.765	67.3852	149.483	119.647	114.338	187.05
Cerkl	25.3842	-0.755348	0.0454533	18.5498	15.6339	57.402	14.9634	23.9885	12.069	4.06758	14.324	16.7011	9.01444
Sh2d2a	326.694	-0.754654	0.0386036	187.353	236.854	657.771	103.864	386.946	123.707	91.5205	116.277	128.47	253.531
Cyp46a1	14.0587	-0.751291	0.0375936	14.8398	10.9438	15.0563	12.3228	22.9456	10.0575	5.08447	7.58328	7.70818	4.50722
Abtb2	201.964	-0.746002	0.0032717	253.204	230.601	330.297	151.395	294.12	126.724	153.551	120.49	106.63	183.669
Tmem71	108.916	-0.744115	0.040554	100.169	83.6416	236.195	27.2862	124.115	36.207	47.794	40.4442	60.3807	74.3691
Gm49396	98.3363	-0.738801	0.00163732	82.5465	88.3318	120.45	76.5775	110.556	55.3162	50.8447	37.9164	69.3736	56.3402
Slc2a3	276.407	-0.738042	0.00512042	246.712	288.446	464.862	193.644	383.817	133.765	142.365	164.304	187.566	236.629
Fmod	267.226	-0.736608	0.0450275	227.235	206.368	309.594	123.228	283.691	14.0805	125.078	90.1568	71.943	202.825
Tnfrsf26	186.501	-0.735143	0.0189166	204.047	209.495	422.516	116.187	204.424	94.5404	157.619	117.962	93.7828	131.836
Arhgef18	1304.39	-0.733784	0.00223449	1219.65	968.523	1873.56	703.281	1338.14	620.547	673.184	659.746	638.494	820.314
Rab26os	37.3577	-0.733371	0.0163849	45.4469	57.0639	42.3457	71.2963	64.6648	42.2414	29.4899	30.3331	30.8327	13.5217
Kifc2	95.709	-0.732192	0.00953227	50.0844	58.6273	106.335	51.9319	101.169	36.207	43.7264	28.648	42.395	47.3258
Bst1	542.451	-0.732013	7.20059e-05	1084.23	807.493	809.274	629.344	743.645	391.236	515.565	456.682	457.352	532.979
Dnm3	66.6293	-0.731144	0.0188906	17.6223	17.1973	29.1715	11.4426	27.1175	6.03449	10.1689	13.4814	11.5623	11.268
Hip1r	849.836	-0.731052	0.00727695	554.638	539.371	1192.27	448.022	811.438	333.909	441.332	376.636	256.939	517.203
Rnf167	1094.52	-0.729685	0.000383599	827.32	789.514	1461.4	734.088	1114.95	485.777	620.305	567.904	516.448	629.884
Mif4gd	520.215	-0.725496	0.00537374	295.869	404.919	864.794	377.606	462.04	271.552	274.561	220.758	236.384	323.393
Gm9844	32.9861	-0.71951	0.0212007	44.5194	36.7398	63.0481	58.0933	68.8367	38.2185	36.6082	17.6943	21.8398	25.9165
Gm36899	18.2382	-0.718023	0.032368	25.9697	24.2326	25.4074	34.3279	40.6762	16.092	14.2365	16.8517	16.7011	10.1412
Fam129c	177.621	-0.717709	0.00205064	194.773	183.699	201.378	194.525	255.53	101.581	171.855	94.3697	83.5053	131.836
Ifitm1	571.447	-0.717229	0.00106235	895.026	1159.26	756.577	568.61	958.499	451.581	685.387	400.229	463.775	481.146
Nup210	1407.29	-0.716337	0.0322744	852.362	846.578	2748.71	687.437	1513.36	581.323	463.704	599.922	512.594	1123.42
Zdhhc15	94.1356	-0.712455	0.0346291	95.5313	57.8456	129.86	38.7289	74.0516	33.1897	33.5575	28.648	21.8398	76.6227
Gadd45b	341.321	-0.709402	0.00372089	263.407	330.658	511.913	243.816	380.688	155.891	183.041	184.527	193.989	260.292
Pou2f2	364.887	-0.708808	0.0462751	167.875	250.925	709.526	142.593	268.046	104.598	68.1319	160.092	125.9	234.375
Inpp4b	585.461	-0.708338	0.0342559	407.167	410.391	1021	205.967	653.948	195.115	216.598	212.332	219.683	482.272
Arap2	591.76	-0.706936	0.00948627	672.429	539.371	669.063	315.992	724.871	167.96	418.96	288.165	299.334	437.2
Cers4	293.079	-0.7064	0.016013	133.558	127.417	312.417	110.905	231.542	86.4944	62.0305	96.0549	106.63	139.724
Gimap8	1746.71	-0.703923	0.0186573	1456.16	1285.11	2730.83	824.749	1846.07	603.449	912.154	692.606	737.416	1374.7
Rundc3b	67.6687	-0.700928	0.0285615	60.2867	99.2755	143.976	66.8953	102.212	20.115	44.7433	63.194	53.9572	59.7207
Acrbp	107.582	-0.697113	0.0114443	130.776	107.874	102.571	168.999	168.963	97.5576	116.943	47.1849	53.9572	57.467
Fau	10934.5	-0.69361	2.55172e-05	13537.6	11849	17073.8	20171.6	15905.4	9443.98	11494	8771.33	8011.37	9175.57
Dbp	246.998	-0.693256	0.00958158	100.169	61.7541	151.504	111.786	126.201	51.2932	74.2333	49.7126	50.1032	81.1299
Art2b	42.2433	-0.693021	0.0437813	66.7792	46.1201	75.2813	30.807	63.6218	8.04599	27.4561	31.1757	17.9857	49.5794
BC051226	38.9764	-0.691738	0.0176669	23.1872	32.8313	46.1098	25.5258	38.5903	17.0977	16.2703	16.0092	23.1245	18.0289
Gm49602	115.1	-0.689099	0.00356441	99.2413	107.092	189.144	115.306	138.716	75.4312	82.3684	69.9347	57.8113	86.764
Dact3	79.0612	-0.685384	0.00368313	70.4891	78.9514	50.8149	79.2181	75.0946	33.1897	48.8109	41.2868	37.2562	43.9454
AI480526	329.42	-0.683383	6.43558e-06	278.247	229.819	333.12	243.816	289.948	136.782	168.804	175.258	150.309	198.318
Gmfg	583.032	-0.681263	0.0218007	420.152	571.42	1310.84	437.46	590.327	421.409	251.173	315.97	296.765	502.555
Cyp2d22	157.472	-0.68049	0.0316454	26.8972	35.9581	63.9891	41.3695	96.9971	13.0747	27.4561	26.9628	30.8327	38.3114
Gm15867	18.3423	-0.678719	0.0474573	25.9697	21.8875	16.9383	25.5258	11.4728	9.05174	12.2027	10.9536	6.42348	9.01444
Gm42715	64.1227	-0.678469	0.00345848	76.0541	57.8456	82.8095	67.7755	80.3095	56.3219	47.794	37.9164	28.2633	39.4382
Rassf5	946.626	-0.675735	0.0281045	667.792	689.457	1850.04	477.069	1040.89	465.662	385.403	433.932	435.512	762.847
Cxcr2	150.038	-0.674833	0.0299265	135.413	279.848	180.675	114.426	207.553	49.2817	57.963	103.638	105.345	163.387
Slc25a53	147.927	-0.673878	0.00528029	111.299	126.635	217.375	108.265	166.877	78.4484	79.3177	81.7309	68.0889	112.68
Pag1	675.984	-0.672136	0.0139593	418.297	453.384	864.794	296.628	480.814	272.558	207.446	310.072	229.961	384.24
Klhl29	70.5313	-0.666721	0.0347727	17.6223	29.7045	38.5817	11.4426	34.4183	8.04599	11.1858	12.6388	12.847	23.6629
2900093K20Rik	31.5799	-0.666586	0.0307866	17.6223	39.0848	48.9329	58.9735	51.106	20.115	29.4899	17.6943	17.9857	28.1701
Klf15	271.534	-0.663919	0.042101	16.6948	18.7607	15.0563	5.28121	17.7307	9.05174	2.03379	10.111	7.70818	7.88763
Begain	49.1398	-0.66374	0.0344089	18.5498	21.8875	28.2305	10.5624	25.0315	5.02874	10.1689	10.9536	10.2776	18.0289
Col23a1	70.6923	-0.661096	0.0148985	47.3019	55.5005	79.0454	29.9268	73.0086	27.1552	31.5237	30.3331	34.6868	36.0578
Cd3g	668.883	-0.65971	0.0447906	415.515	403.356	1578.08	341.518	728	389.225	248.122	279.739	245.377	530.725
Snhg8	502.408	-0.659085	0.000330014	669.647	640.991	647.419	1003.43	741.559	400.288	600.984	418.766	408.533	412.411
Mypopos	58.3802	-0.658942	0.0457069	39.882	47.6835	85.6325	20.2446	44.8481	20.115	15.2534	16.0092	25.6939	39.4382
Smpd5	49.8693	-0.658302	0.00599264	55.6493	46.1201	78.1044	51.9319	50.063	25.1437	39.6589	31.1757	30.8327	37.1846
Macrod1	185.368	-0.657102	0.0147263	180.86	104.747	152.445	183.962	142.888	65.3737	116.943	85.1013	73.2277	90.1444
Bcl11a	327.839	-0.656359	0.0185647	305.144	237.636	400.873	193.644	367.129	130.747	140.331	148.295	143.886	273.814
N4bp2l1	386.799	-0.65383	0.00817657	184.57	241.544	458.275	205.087	334.797	157.903	154.568	133.129	165.726	214.093
Gm20605	149.077	-0.653763	0.006485	106.661	132.107	201.378	99.4628	137.673	77.4427	82.3684	73.3051	66.8042	94.6516
Ebf1	562.862	-0.653416	0.0371132	134.486	143.051	344.412	107.385	237.799	46.2644	74.2333	81.7309	122.046	175.782
Gstt2	219.384	-0.651355	0.0343524	62.1417	103.184	266.308	73.0567	115.771	72.4139	54.9123	56.4533	59.096	82.2568
Madd	818.99	-0.649329	0.0103255	729.006	637.865	1305.19	470.908	860.458	468.679	412.859	447.414	375.131	603.967
Plcxd2	160.76	-0.646766	0.0388639	114.081	139.142	276.659	51.0517	157.49	73.4197	77.2839	56.4533	73.2277	100.286
Dusp10	331.692	-0.646372	0.00418981	306.071	322.059	623.894	268.461	444.309	222.27	236.936	237.61	233.815	234.375
Mical1	658.736	-0.643243	0.0295797	350.591	444.786	1164.98	330.956	597.627	252.443	279.646	304.174	290.341	440.581
Prr7	79.7481	-0.642196	0.00871016	63.9967	91.4585	142.093	113.546	98.0401	71.4082	63.0474	51.3978	52.6726	58.5939
Shisa5	5971.93	-0.641325	0.0161361	4755.23	4712.85	11074.8	3851.76	6650.04	3224.43	3282.53	3559.09	3081.99	4581.59
Btbd11	112.931	-0.640191	0.0111568	163.238	101.621	107.276	83.6191	144.974	39.2242	70.1657	85.9439	61.6654	90.1444
BC025920	61.1907	-0.639618	0.0383843	67.7067	30.4862	108.217	35.2081	61.5358	26.1495	45.7602	32.0183	20.5551	32.6773
S100a4	1740.31	-0.637001	0.00524843	1702.87	3484.02	4144.24	3080.7	2580.33	2249.86	1861.93	1564.68	1644.41	1595.56
Arhgdib	2260.08	-0.633386	0.0245563	1598.06	1883.89	4908.34	1821.14	2331.06	1604.17	1139.94	1205.74	1247.44	1773.59
Lrmp	729.104	-0.630672	0.0462695	378.415	470.582	1384.24	317.753	653.948	305.748	216.598	286.48	295.48	535.232
Hdgfl3	145.014	-0.627795	0.0468154	43.592	43.775	108.217	23.7654	76.1375	15.0862	22.3717	25.2776	32.1174	52.9598
2022-09-06	1094.41	-0.625572	0.00988418	1346.71	959.924	1755	815.066	1267.22	532.041	887.748	649.635	657.765	896.937
Nradd	87.139	-0.621752	0.0143049	96.4588	103.184	79.9864	98.5826	138.716	57.3277	98.6387	47.1849	38.5409	58.5939
Tsc22d3	1763.92	-0.620422	0.00318301	1166.78	1582.15	2536.98	1930.28	1880.49	1232.04	901.985	939.484	1029.04	1440.06
Doc2g	72.2859	-0.620224	0.0254696	92.7488	85.9867	93.1606	127.629	133.501	78.4484	88.4698	58.9811	26.9786	45.0722
Slc44a2	2142.96	-0.617433	0.0025915	2110.96	1964.4	3645.5	1773.61	2857.76	1471.41	1743.97	1399.54	1343.79	1612.46
Tgfbr3l	34.3917	-0.617306	0.0277377	24.1147	24.2326	30.1125	25.5258	38.5903	17.0977	16.2703	12.6388	26.9786	7.88763
Las1l	1337.64	-0.616754	0.00614374	2546.88	1535.25	1323.07	1609.89	2709.66	799.57	1432.8	1168.67	1176.78	1281.18
Dok3	605.358	-0.616417	0.00907569	451.687	638.646	928.783	470.908	740.516	415.374	387.437	342.09	317.32	467.624
Entpd5	579.53	-0.615853	0.0158879	273.609	281.411	508.149	211.248	398.418	158.908	140.331	183.684	192.704	300.857
Acss1	431.004	-0.613937	0.0331026	199.41	267.34	680.355	190.123	281.605	173.995	129.146	169.36	176.003	238.883
Serpine1	1403.17	-0.613799	0.0285481	2791.74	2904	1293.9	2447.84	3827.74	783.478	1858.88	1493.91	1852.53	1433.3
Crip1	3363.44	-0.612324	6.43558e-06	4353.63	4934.07	4636.39	4733.72	4357.57	2906.61	3988.26	2649.94	2483.32	2619.82
Ppp1r3f	37.0973	-0.610666	0.0413843	41.737	47.6835	64.9301	15.8436	47.9771	22.1265	28.473	23.5924	17.9857	23.6629
Pced1b	659.479	-0.608823	0.00418981	736.426	547.188	1165.92	722.645	836.47	568.248	554.207	405.284	436.797	498.048
Sag	23.5473	-0.602337	0.0350002	36.172	36.7398	31.0535	22.8852	28.1605	15.0862	22.3717	16.0092	19.2704	13.5217
Pde1b	351.871	-0.600047	0.0177755	282.884	308.77	599.428	201.566	318.109	201.15	224.734	198.008	159.302	223.107
Mfng	531.254	-0.599992	0.0151775	230.017	250.143	488.388	246.456	361.914	181.035	112.875	181.156	201.697	260.292
Syp	53.2502	-0.599304	0.0485644	15.7673	17.979	38.5817	27.2862	26.0745	21.1207	8.13515	6.7407	14.1317	15.7753
Tubb2b	209.66	-0.599277	0.00218488	308.854	247.016	212.67	279.904	377.559	136.782	209.48	194.638	160.587	185.923
St6galnac3	57.49	-0.595248	0.0326178	32.4621	22.6692	35.7586	40.4893	53.192	15.0862	17.2872	16.8517	29.548	25.9165
Tpd52l1	105.6	-0.593292	0.0203999	178.078	170.41	133.624	171.639	181.479	92.5289	138.298	95.2123	83.5053	81.1299
Lpar1	358.33	-0.593152	0.00337835	232.8	243.108	335.943	330.076	425.536	179.023	138.298	217.387	224.822	216.347
Gm4332	242.172	-0.591968	0.00510123	291.231	271.249	397.109	409.294	387.989	188.075	273.544	213.174	193.989	216.347
Pisd-ps1	72.6978	-0.586746	0.0453693	65.8517	47.6835	107.276	46.6507	95.9542	37.2127	23.3886	37.0738	37.2562	59.7207
Ets1	4110.76	-0.584937	0.0277981	3348.23	3118.19	6820.49	2117.76	4134.37	2210.64	1565	2125.85	2407.52	3051.39
Col27a1	357.055	-0.584376	0.0166014	407.167	268.904	287.951	244.696	505.845	131.753	289.815	187.897	177.288	240.009
S100a16	792.913	-0.582369	0.0212007	1125.04	837.979	462.98	1144.26	783.278	416.38	407.774	535.885	529.295	704.253
Rac2	2333.35	-0.581391	0.0498213	1373.61	1626.71	4814.24	1083.53	1936.81	1002.73	810.464	991.725	1056.02	1804.01
Mid2	231.354	-0.5812	0.0255026	257.842	143.832	82.8095	135.551	199.209	61.3507	109.825	108.694	97.6369	101.412
Def6	498.093	-0.581199	0.0181344	433.137	427.588	994.654	431.299	539.221	348.995	351.845	284.794	265.932	441.707
Eid2	73.1642	-0.579706	0.0131473	53.7943	52.3737	78.1044	53.6923	63.6218	24.138	33.5575	37.0738	35.9715	52.9598
Mustn1	87.6808	-0.57834	0.0490303	20.4047	42.2116	61.1661	36.0883	68.8367	11.0632	18.3041	30.3331	24.4092	37.1846
Limd2	2717.49	-0.577044	0.0310406	1965.35	2291.15	5778.78	1947.89	2554.26	1840.52	1543.65	1561.31	1415.74	2044.02
Celsr1	298.167	-0.574251	0.00228052	345.953	256.397	381.112	207.728	356.699	176.006	188.125	209.804	206.836	202.825
Sp100	2330.36	-0.573077	0.0121507	2259.36	1979.26	3700.08	1720.79	2741.99	1271.27	1703.3	1530.98	1363.06	1739.79
Rps27	15270	-0.571893	2.72958e-05	17506.3	16340.6	23413.4	17978.1	14972	12379.8	10865.5	11915	11680.5	12208.9
Slc25a35	334.043	-0.571134	0.0297474	82.5465	57.8456	154.327	70.4161	65.7077	41.2357	47.794	48.87	41.1103	72.1155
Prdm9	100.339	-0.569698	0.022047	55.6493	68.0076	123.273	73.9369	101.169	37.2127	58.9798	46.3423	37.2562	72.1155
4930523C07Rik	366.268	-0.567855	0.00775519	409.95	275.157	503.444	325.675	341.054	191.092	194.227	274.683	233.815	264.799
Aoc2	101.821	-0.567164	0.00879205	128.921	116.473	150.563	89.7805	132.458	64.3679	101.689	66.5644	66.8042	85.6372
Gm49774	24.4264	-0.566523	0.0295797	38.027	50.8103	41.4047	36.0883	46.9341	20.115	33.5575	28.648	23.1245	19.1557
BC065397	31.5445	-0.564234	0.0399448	43.592	21.8875	31.0535	26.406	31.2894	13.0747	15.2534	21.9073	10.2776	25.9165
Krt19	1891.78	-0.564021	0.037563	1880.02	900.515	845.033	827.389	1430.97	407.328	908.086	790.347	599.953	653.547
Gba2	402.507	-0.559918	0.000134581	379.343	415.081	425.339	290.466	418.235	235.345	283.713	237.61	246.662	263.672
Gab3	42.8642	-0.545348	0.0322036	35.2446	41.4299	63.0481	33.4477	36.5043	23.1322	23.3886	26.1202	19.2704	32.6773
Ccdc88c	1244.66	-0.544659	0.0225253	1029.51	944.29	1864.15	714.724	1157.71	523.995	855.208	735.578	558.843	823.694
Herc3	519.903	-0.54175	0.0291656	406.24	353.327	782.926	251.738	503.759	239.368	234.903	262.045	310.897	338.041
Col11a2	157.122	-0.540403	0.00651548	165.093	155.558	207.024	209.488	201.295	81.4656	157.619	139.027	109.199	113.807
S1pr1	1321.15	-0.539805	0.0376559	816.19	878.627	1896.15	772.817	1025.25	447.558	396.589	584.755	727.138	1002.86
Dnd1	26.2813	-0.53937	0.0358458	24.1147	28.9228	37.6407	31.6872	37.5473	21.1207	16.2703	18.5369	23.1245	15.7753
1700029J07Rik	52.7121	-0.538384	0.0209486	47.3019	32.8313	43.2868	52.8121	43.8052	27.1552	36.6082	21.0647	23.1245	28.1701
Grk2	2804.41	-0.53482	0.00521411	2537.61	2579.6	4345.61	2171.46	3109.12	2008.48	1859.9	1750.05	1812.71	2144.31
Sirt7	858.807	-0.534067	0.00150806	724.368	862.993	1241.2	708.562	934.51	596.409	637.593	557.793	530.58	628.757
Selplg	1148.92	-0.531406	0.0454533	840.305	1039.66	2288.55	668.953	1206.73	664.8	558.275	584.755	634.64	1059.2
Tagln	2041.25	-0.530162	0.0398767	2088.7	1993.33	1055.82	1723.43	2622.05	484.771	1692.11	1049.02	1176.78	1177.51
Nemp2	379.786	-0.52789	0.0346291	288.449	300.953	660.594	252.618	424.493	198.133	218.632	208.962	227.391	304.237
Grk6	1834.53	-0.527568	0.0233799	1343	1432.07	3007.49	1171.55	2012.95	1138.51	1051.47	1061.66	1065.01	1283.43
B4galnt1	2343.41	-0.524394	0.00606377	2846.46	2267.7	3519.4	2231.31	3139.37	1714.8	2158.87	1725.62	1397.75	2128.53
4833403J16Rik	64.8413	-0.522604	0.0278958	61.2142	71.1344	104.453	73.9369	67.7937	47.2702	45.7602	31.1757	37.2562	73.2423
Phf1	956.61	-0.522229	0.00150806	883.896	896.606	1372	923.331	1097.21	655.748	830.802	666.486	643.633	649.04
Ovgp1	43.6675	-0.521358	0.02284	54.7218	55.5005	40.4637	73.0567	73.0086	38.2185	37.6251	37.9164	30.8327	40.565
Tmem267	60.2611	-0.520654	0.0373335	23.1872	35.9581	47.9918	36.0883	50.063	28.161	28.473	22.7498	12.847	22.5361
Lrrc61	222.724	-0.519861	0.0151896	148.398	163.375	287.01	211.248	215.897	84.4829	123.044	139.869	136.178	172.401
Tspoap1	39.9427	-0.519251	0.0450275	24.1147	29.7045	45.1688	27.2862	27.1175	15.0862	20.3379	16.0092	12.847	25.9165
Kank3	1255.55	-0.516999	0.0203708	2092.41	1625.15	1068.99	1714.63	2457.26	1010.78	1605.68	1070.09	1169.07	869.893
Lmbr1l	496.059	-0.515757	0.00428592	501.771	420.553	743.403	536.923	636.218	389.225	429.129	374.951	307.042	372.972
Klhl3	90.4845	-0.511549	0.035808	80.6915	59.409	127.037	59.8537	110.556	47.2702	59.9967	41.2868	43.6797	74.3691
Izumo4	256.763	-0.510068	0.025216	172.513	165.72	383.935	212.129	249.272	133.765	177.956	149.138	106.63	175.782
Mcemp1	75.5936	-0.506588	0.0485644	91.8214	128.198	122.332	65.1349	93.8682	34.1955	56.9461	63.194	65.5195	75.4959
Faah	477.788	-0.505461	0.0396089	476.729	381.468	861.971	331.836	472.47	253.449	396.589	258.674	218.398	405.65
1600020E01Rik	198.448	-0.505019	0.0010095	204.047	189.171	236.195	183.962	230.499	155.891	176.94	119.647	120.761	132.963
Rgs14	320.035	-0.503881	0.049197	229.09	270.467	572.138	165.478	296.206	217.242	158.635	144.925	161.872	223.107
Dusp5	224.818	-0.502712	0.0211478	294.941	300.172	345.353	248.217	384.86	115.661	207.446	235.924	223.537	224.234
2310015A10Rik	116.866	-0.499941	0.0198076	71.4166	94.5853	135.506	80.9785	92.8252	64.3679	44.7433	69.9347	57.8113	68.7351
Rpl41	19483.9	-0.496785	0.000139321	26097.7	24633.6	27753.4	35899	26742	20038.5	23497.4	18029.7	17911.2	17792.2
Rpl18a	18864.7	-0.496477	1.19514e-05	26442.7	22766.1	25765	33545.4	25301.6	17259.7	20524	17963.1	18151.5	18831.2
Osm	107.095	-0.495891	0.042101	146.543	187.607	159.032	119.707	182.521	56.3219	94.5711	132.286	122.046	81.1299
Higd1a	718.614	-0.495362	0.00202834	845.869	935.691	936.311	795.702	927.209	711.064	714.876	572.117	543.427	472.131
Snhg1	1202.94	-0.495333	0.000253402	1945.87	1657.98	1341.89	1945.25	1912.83	1155.61	1321.96	1199.84	1219.18	1153.85
Prickle3	203.523	-0.495322	0.0322965	124.283	107.092	204.201	84.4993	178.35	80.4599	80.3346	86.7865	68.0889	121.695
Sec11c	1235.39	-0.494784	0.0209486	1170.49	1365.62	2238.68	956.779	1597.85	866.955	1060.62	840.059	900.572	1062.58
Creld2	673.095	-0.49306	1.19424e-05	850.507	1134.24	917.491	946.216	980.401	702.013	733.181	677.44	597.384	649.04
9330020H09Rik	37.9007	-0.492996	0.036446	36.172	34.3947	49.8739	33.4477	47.9771	24.138	22.3717	16.8517	33.4021	30.4237
Cenps	113.711	-0.489711	0.0259185	150.253	173.537	202.319	165.478	156.447	138.793	134.23	105.323	64.2348	99.1588
Pglyrp1	137.907	-0.488132	0.0471241	113.154	214.967	232.431	125.869	115.771	82.4714	94.5711	64.0366	98.9216	146.485
Bbc3	198.989	-0.48672	0.0107174	188.28	169.628	328.415	220.05	241.971	155.891	165.754	133.971	168.295	140.851
Ms4a4c	446.507	-0.485125	0.0371132	478.584	465.891	606.956	431.299	530.877	286.638	202.362	323.553	339.16	422.552
Rps20	13322.6	-0.483096	2.55172e-05	18035.9	16472.7	19482.8	20264.9	16946.3	12929.9	15444.6	12484.6	11604.7	11795.4
Clu	7472.87	-0.482255	0.00210234	9235	6170.72	8178.37	6440.43	9471.3	4992.54	5894.93	5013.39	5732.32	5510.08
Gm44597	55.881	-0.481759	0.030083	78.8365	64.8808	57.402	38.7289	58.4069	36.207	37.6251	38.759	29.548	48.4526
Vps37b	449.734	-0.481508	0.0193425	358.011	376.778	733.052	357.362	452.653	312.788	289.815	289.007	249.231	353.817
Thy1	2501.91	-0.479011	0.0121505	2275.13	2326.33	3669.02	2393.27	3279.13	1454.31	2253.44	1464.42	1748.47	2394.46
Wwtr1	1988.19	-0.477264	0.00919201	2967.96	2832.09	1727.71	2718.06	2376.95	1367.82	1633.13	1728.99	2205.82	1573.02
Sdhaf1	86.9179	-0.475461	0.0277022	63.0692	70.3527	119.509	82.7389	98.0401	52.2989	61.0136	48.87	50.1032	68.7351
Stk10	945.408	-0.472969	0.0442843	729.006	660.534	1573.38	551.886	850.029	452.587	473.873	523.246	538.288	726.789
Csrnp1	461.182	-0.472948	0.0243306	473.947	597.998	832.8	432.179	635.175	277.587	411.842	496.284	357.146	402.269
Jak3	1921.41	-0.471432	0.0113296	2689.72	2061.33	2343.13	1907.4	3533.62	1397.99	2017.52	1632.09	1586.6	1813.03
Rps23	12509.1	-0.46867	0.000107492	13858.5	14478.6	18397.8	19943.6	15473.6	11631.5	12580	11562	11221.8	10875.9
Cnp	1363.85	-0.467057	0.0272397	1202.95	1269.48	2364.77	1050.08	1190.04	833.766	934.526	861.966	913.419	1117.79
Dedd2	496.2	-0.466143	0.00796753	422.935	446.349	648.36	355.601	497.501	344.972	304.051	285.637	296.765	386.494
Tceanc	115.218	-0.465817	0.00557911	156.746	121.163	125.155	102.984	133.501	70.4024	103.723	90.1568	86.0747	87.8908
Timp1	1269.35	-0.465802	0.0293011	2096.12	2409.97	1308.01	2236.59	3263.48	1088.22	1756.18	1313.59	1625.14	1595.56
Pfdn5	2047.42	-0.463629	5.95973e-05	2212.06	2217.67	2698.84	2871.22	2028.6	1698.71	1795.83	1583.22	1587.88	1862.61
Trmo	63.0014	-0.463613	0.0118777	66.7792	69.571	75.2813	79.2181	74.0516	45.2587	52.8785	54.7681	41.1103	51.833
Alkbh4	170.112	-0.463264	0.0142963	127.993	166.501	261.603	182.202	189.822	136.782	116.943	118.805	123.331	130.709
Rps15	14033.2	-0.462891	0.000113063	16577.9	14933.5	20733.4	20925.9	17140.3	12638.2	14649.4	12782.9	11347.7	12426.4
Rpl24	3725.29	-0.462568	0.000362823	4636.51	4716.76	5014.68	6470.36	4592.24	4009.92	3982.16	3388.88	3428.85	3129.14
Pym1	453.428	-0.462311	0.00521411	481.367	452.603	758.459	604.698	545.478	397.271	482.008	377.479	321.174	379.733
Gm35339	53.2004	-0.462208	0.0375936	42.6645	46.1201	50.8149	43.1299	75.0946	27.1552	34.5744	26.1202	44.9644	33.8041
Stk17b	2063.49	-0.462097	0.032368	1746.46	2099.64	3236.16	1679.42	2122.46	1271.27	980.286	1268.94	1655.97	1909.93
Ptpn18	725.471	-0.460904	0.0201216	588.028	712.908	1197.91	838.832	701.925	644.685	508.447	506.395	439.366	620.869
Bcdin3d	88.0383	-0.458929	0.0233695	113.154	77.388	104.453	91.5409	109.513	73.4197	91.5205	59.8237	42.395	61.9743
Ccdc130	146.368	-0.458554	0.00157112	158.601	143.832	191.026	182.202	180.436	124.713	111.858	109.536	136.178	119.441
Ier3	931.431	-0.458481	0.0390162	1575.8	1437.54	1071.82	1231.4	2708.62	894.111	1262.98	1108	1126.68	797.778
Sh2d3c	567.643	-0.457757	0.0296616	460.962	450.257	871.381	401.372	569.467	382.185	255.24	358.099	405.964	409.03
2410006H16Rik	890.168	-0.45775	0.00784553	1274.37	1274.17	954.191	1755.12	1073.23	736.208	1087.06	797.93	862.031	872.147
Ccnd2	2376.38	-0.456253	0.012888	1431.11	1675.18	2656.49	1485.78	1860.68	1116.38	1011.81	1310.22	1176.78	1585.41
Fam214a	548.294	-0.456033	0.0460785	488.786	382.25	462.98	316.872	520.447	128.736	443.366	234.239	258.224	307.618
Pik3ip1	780.295	-0.455221	0.0152664	827.32	733.232	1274.14	756.973	1100.34	598.421	713.86	553.58	565.266	760.593
Jag2	380.93	-0.451346	0.0131699	445.194	314.242	270.072	418.976	326.453	217.242	238.97	224.971	286.487	247.897
Junb	2768.31	-0.451278	0.00431983	5051.1	4472.87	3515.64	4110.54	4887.4	2497.27	4066.56	3238.9	2931.68	2764.05
Cygb	703.275	-0.450965	0.037542	286.594	302.517	457.334	301.909	458.911	168.966	201.345	180.314	271.071	363.958
S100a13	490.196	-0.447579	0.00427142	423.862	494.814	468.626	543.084	431.794	315.805	321.338	287.322	355.861	378.606
Gm7658	110.16	-0.446073	0.0127367	132.631	157.121	124.214	197.165	154.361	98.5634	102.706	108.694	95.0675	121.695
Abca7	757.569	-0.446065	0.0234279	666.864	662.097	1209.21	546.605	843.771	525.001	455.568	526.617	553.704	584.812
Rps3a1	18716.8	-0.445286	0.000640113	21169	23039.7	26316.5	33591.1	24511.1	18051.2	19631.1	17300	18333.9	18357.9
Smc6	2782.46	-0.445046	0.0186135	2747.22	2505.34	3985.2	1854.58	3194.65	2105.03	1706.35	1808.19	1902.64	2181.49
Gpsm3	872.165	-0.443913	0.0265468	729.006	909.895	1575.26	1046.56	1036.72	954.456	611.153	706.088	590.96	694.112
Gm21781	417.309	-0.443729	0.0017396	478.584	415.081	504.385	378.487	488.115	279.598	341.676	328.609	304.473	349.309
Mapk11	393.39	-0.443488	0.00818483	375.633	373.651	537.32	499.954	569.467	325.863	345.744	349.674	290.341	324.52
Rps12	20957.5	-0.442665	0.00148865	29233.5	27754.9	26931.9	37468.4	27632.7	18946.3	27195.8	20606.3	18901.7	20248.7
Fgd3	956.185	-0.442498	0.0197504	1583.22	1099.85	1263.79	1055.36	1238.02	654.742	1000.62	892.3	737.416	962.291
Hdac10	283.545	-0.441668	0.00398998	215.177	209.495	303.007	211.248	249.272	170.977	150.5	147.453	187.566	182.542
Rps27a	18263.3	-0.440537	0.00418524	22552.8	23531.4	22843.2	38287	25070.1	19122.3	20628.7	17568.8	18103.9	17554.5
Pla2g12a	297.657	-0.439654	0.00627113	214.25	273.594	298.302	351.2	275.347	235.345	172.872	204.749	199.128	178.035
Ftx	180.231	-0.438826	0.0371132	158.601	124.29	201.378	126.749	165.834	98.5634	122.027	86.7865	80.9359	123.949
Tpt1-ps3	139.433	-0.438684	0.011191	158.601	179.79	194.79	237.654	195.037	131.753	127.112	123.018	131.039	158.879
Pcgf1	116.476	-0.437497	0.00404222	145.616	130.543	140.211	170.759	132.458	106.609	115.926	100.268	91.2134	93.5248
Sugp2	638.967	-0.434524	0.000411648	646.459	606.597	762.223	609.099	743.645	461.639	533.869	428.877	449.644	551.008
Cited2	842.216	-0.433889	0.00156906	1104.64	1019.33	953.25	846.754	1151.45	607.472	805.38	711.986	826.06	680.59
Bloc1s2	427.959	-0.433094	0.000445498	562.058	545.624	524.146	639.906	535.049	436.495	461.67	337.035	404.679	384.24
E130307A14Rik	126.964	-0.430327	0.0329323	115.936	99.2755	174.088	92.4211	102.212	66.3794	107.791	69.0921	74.5124	74.3691
Frmd8	1174.67	-0.430269	0.00131764	1236.34	1213.19	1723.94	1154.82	1329.8	947.415	1044.35	903.253	923.697	963.418
Ldb1	3161.65	-0.429052	0.000339645	3486.43	2933.71	3906.16	3752.3	3911.17	2530.46	3114.75	2383.68	2433.21	2563.48
Rps14	12115.9	-0.427437	1.09279e-05	14806.4	14307.4	17434.2	18692.8	14681	11288.5	11738	11708.6	11500.6	12199.9
Pde3b	1053.18	-0.426385	0.0288249	419.225	503.413	541.084	344.159	596.585	297.702	253.207	310.072	323.743	451.849
Syvn1	1090.18	-0.424945	0.0053879	984.065	1066.23	1326.83	1004.31	1406.98	920.26	967.066	721.254	716.861	791.017
2310001H17Rik	187.65	-0.422706	0.0360002	159.528	159.466	201.378	94.1815	199.209	100.575	110.841	112.907	97.6369	125.075
Rplp2	11178.8	-0.422355	0.044	11395.1	11383.1	17903.8	21345.8	15389.2	13209.5	13935.5	9117.63	7154.47	8916.41
Crlf3	1157.84	-0.421823	0.0410148	1137.1	1027.93	1838.75	775.457	1345.44	819.685	714.876	753.273	811.928	1011.87
Rpl37a	10409.5	-0.421418	0.000869564	12798.4	12041.3	14126.5	16945.6	12155.9	11347.9	10784.2	9237.28	9094.37	8897.25
Rps6kb2	246.816	-0.42077	0.0134397	194.773	204.805	303.007	211.248	275.347	188.075	156.602	126.388	179.857	185.923
Shld1	81.1085	-0.418461	0.0283825	74.1991	75.0429	108.217	82.7389	84.4814	64.3679	40.6758	62.3514	66.8042	57.467
Mgst2	322.317	-0.418275	0.0177814	434.992	332.221	406.519	401.372	360.871	328.88	336.592	184.527	206.836	296.35
Tuba4a	1167.93	-0.417636	0.0140697	1244.69	1088.12	1502.8	1172.43	1177.52	790.519	1084.01	831.633	743.839	864.259
Gramd1a	2009.89	-0.417275	0.0309646	1766.87	1540.72	2728.01	1329.1	2427.01	1248.13	1517.21	1191.42	1228.17	1515.55
Pik3c2b	421.312	-0.416491	0.0270976	261.552	239.199	433.809	252.618	303.507	154.885	186.092	219.915	222.252	244.517
Cyb561a3	843.141	-0.414577	0.0255765	702.109	711.344	1029.47	578.292	864.63	465.662	522.683	458.367	516.448	735.804
Ap3m2	380.859	-0.413687	0.00841588	345.953	340.82	504.385	307.19	381.731	270.546	278.629	270.47	227.391	292.969
Prkd2	1024.08	-0.413523	0.0309646	786.51	762.155	1520.68	719.125	1009.6	663.794	634.542	629.412	592.245	752.706
Mknk2	4061.29	-0.412067	0.00576053	2911.39	2694.51	3953.21	2908.19	2778.5	1918.97	2207.68	2023.89	2020.83	2786.59
Rpl36a	6532.06	-0.411062	0.00103795	7065.61	8166.39	8937.77	10955.9	8018.43	6718.4	6645.4	6204.81	5871.06	6066.72
Trmu	222.691	-0.409883	0.00169191	230.945	202.46	239.018	212.129	234.67	154.885	189.142	165.147	149.025	154.372
Hilpda	344.502	-0.40664	0.0258313	381.198	572.984	462.039	499.954	783.278	324.857	414.893	410.34	381.555	348.183
Btg1	5799.82	-0.406636	0.00582423	6283.73	6288.75	8209.43	6619.11	7100.61	4128.6	6101.36	4233.16	4944.8	5517.96
Pitpnm2	686.225	-0.406258	0.0428031	407.167	372.088	712.349	301.029	522.533	312.788	251.173	301.646	294.195	407.903
Mapk1ip1	252.646	-0.405656	0.0259185	209.612	203.241	341.589	194.525	260.745	188.075	190.159	146.61	132.324	185.923
Zfp36	1048.67	-0.403201	0.0402995	866.274	1086.56	1409.64	793.942	1255.75	487.788	600.984	836.689	969.946	812.426
Cep78	128.906	-0.402037	0.00799833	171.585	162.593	127.978	146.994	140.802	111.638	111.858	123.86	91.2134	100.286
Zdhhc18	1256.12	-0.39851	0.0281045	1173.27	1101.41	1749.35	848.514	1230.72	816.668	975.201	785.291	743.839	956.657
Sesn1	898.93	-0.398113	0.0298047	560.203	740.267	1198.86	697.119	750.946	572.271	447.433	564.533	529.295	646.786
Pan2	819.002	-0.397734	0.00418981	1008.18	718.379	892.084	790.421	1015.86	574.283	755.552	647.949	603.807	653.547
Rpl38	8466.85	-0.396227	0.00370465	11073.3	11139.2	11297.8	14652.7	9923.95	9697.43	10038.8	7574.01	7623.39	7552.97
Ddit3	232.173	-0.395623	0.00313863	325.548	253.27	303.948	255.258	289.948	206.178	216.598	207.276	238.954	179.162
Fas	210.007	-0.392592	0.0353605	207.757	220.439	322.769	216.53	173.135	150.862	126.095	167.675	169.58	182.542
E4f1	293.24	-0.390988	0.00418981	268.044	277.502	353.822	243.816	334.797	211.207	227.784	212.332	192.704	238.883
Tmc6	782.493	-0.390724	0.0320084	655.734	683.985	1253.43	681.276	924.08	569.254	632.508	528.302	626.932	591.573
Mark2	1766.24	-0.389544	0.000294014	1947.73	1535.25	1976.13	1501.62	1983.75	1402.01	1352.47	1311.91	1259	1349.91
9330151L19Rik	160.86	-0.388179	0.00484274	163.238	143.832	159.973	151.395	174.178	107.615	139.314	110.379	102.776	120.568
Gm11361	2917.93	-0.387437	0.0186135	3851.86	4355.62	4289.15	5398.28	3016.3	3438.65	3662.85	2587.58	2812.2	2533.06
Jarid2	634.691	-0.386973	0.0407994	427.572	440.877	783.867	412.814	594.499	325.863	320.322	324.396	372.562	502.555
Paxx	236.052	-0.386006	0.0483167	138.196	166.501	309.594	199.806	171.049	141.811	147.45	146.61	102.776	136.343
Use1	1008.54	-0.385486	0.000330415	1231.7	1038.09	1235.55	1378.4	1119.12	798.565	1001.64	947.91	863.316	878.908
Snhg6	97.1087	-0.384241	0.0398767	137.268	128.98	128.919	167.238	173.135	87.5001	118.977	124.703	101.491	78.8763
Dcaf15	557.772	-0.383512	0.016013	565.768	633.175	832.8	667.193	859.415	565.231	596.917	491.228	448.359	473.258
Tk2	608.888	-0.383296	0.0111568	544.436	553.441	758.459	703.281	562.166	375.144	480.991	444.043	430.373	547.627
Atg101	400.812	-0.383014	0.00763639	434.065	458.074	480.859	645.188	437.009	386.208	412.859	326.081	343.014	350.436
Trim11	564.656	-0.382457	0.00228052	624.2	584.709	624.835	595.016	673.765	453.593	539.971	389.275	427.804	496.921
Rps29	13167.4	-0.380096	0.00653543	14141.4	14106.5	18790.2	13977.6	11921.3	13355.3	9749.98	9913.88	10759.3	9874.19
Rpl8	14767	-0.379514	0.000885944	16675.3	15446.3	21283.9	21094	16950.5	14790.5	13337.6	13548.8	13215.7	13694.1
Arf5	1560.43	-0.378569	0.031011	1513.66	1708.79	2162.46	2845.69	2030.68	1733.91	1767.36	1299.27	1167.79	1376.96
Ppcdc	480.229	-0.378167	0.0234857	468.382	426.025	667.181	439.22	540.264	387.213	460.653	348.831	282.633	359.451
Rpl17	16149.3	-0.377396	0.00318647	18535.9	17703.1	24891.8	22890.5	20666.6	16210.7	18372.2	14645	13754	14998.9
Ddit4	2738.78	-0.375486	0.0118004	3706.24	2836	3554.22	3125.6	4897.83	2329.31	2558.51	2635.61	2850.74	2928.57
Fam193b	1939.84	-0.375021	0.0226909	1778	1700.97	2436.29	1905.64	2705.49	1709.77	1908.71	1333.82	1319.38	1342.02
Fibp	627.092	-0.372625	0.0016193	720.659	621.449	768.81	771.937	712.355	514.943	629.457	516.506	599.953	440.581
Rps3a2	998.601	-0.368372	0.0158501	1007.25	1206.16	1510.33	1752.48	1340.23	937.358	1110.45	934.429	1014.91	1011.87
Rabac1	1619.46	-0.367307	0.00169334	1368.97	1516.49	1847.22	1932.04	1586.37	1143.54	1280.27	1249.56	1279.56	1274.42
Abhd8	680.13	-0.366583	0.00458878	943.256	790.296	878.909	854.676	892.791	601.438	740.299	580.542	626.932	718.901
Zfas1	1251.41	-0.366425	0.0295797	2059.02	1798.68	1272.25	2400.31	1783.5	1172.7	1785.67	1282.42	1298.83	1193.29
Sfi1	971.466	-0.364768	0.025214	763.323	714.471	1113.22	642.547	895.92	541.093	602.001	592.339	583.252	690.731
Scand1	922.751	-0.364532	0.0388639	771.67	960.706	1242.14	1572.92	1017.95	919.254	913.171	755.8	670.612	709.887
Uqcrh	2554.8	-0.364404	0.019599	2148.06	2581.94	3046.07	3855.28	2661.68	2156.33	2271.74	2030.63	2051.66	1979.8
Rpl34	9285.08	-0.364157	0.000415733	11831	11770	11614	15150.9	10695.8	9314.24	9404.24	9081.4	9325.61	9332.2
Card6	677.596	-0.363983	0.0441463	818.972	550.315	919.373	530.761	799.966	560.202	434.214	513.978	547.281	514.95
Cyb561d1	342.669	-0.363024	0.0445179	238.365	247.798	432.868	246.456	353.57	188.075	212.531	200.536	208.121	269.306
Rps24	22721.7	-0.362875	0.00976958	23221.5	26457.3	33321.4	38176.1	27948.7	23338.4	23859.4	21475	20755.6	21636.9
Psen2	545.597	-0.362489	0.0315959	355.228	396.32	680.355	550.126	477.685	392.242	325.406	364.84	319.889	377.48
Cdk2ap2	453.783	-0.361818	0.00856735	465.599	412.736	651.183	478.83	464.126	370.116	360.997	340.405	341.729	431.566
Psenen	657.527	-0.361673	0.00210234	550.001	641.773	787.631	723.526	678.98	546.122	514.548	512.293	461.206	526.218
Zfp280b	376.969	-0.360788	0.0228992	389.545	398.665	477.095	310.711	463.083	244.397	356.93	290.692	271.071	331.281
Pstpip1	745.175	-0.360039	0.0392443	872.767	853.613	1262.84	978.784	1082.61	672.846	913.171	631.94	626.932	780.876
Poll	212.434	-0.359856	0.00431619	255.987	221.22	239.018	258.779	267.003	172.989	190.159	202.221	211.975	157.753
Mrtfa	799.362	-0.359753	0.0369512	771.67	691.802	1152.75	583.574	903.221	569.254	538.954	580.542	551.135	699.746
H13	2301.5	-0.35901	0.000193068	2912.31	2719.52	2934.09	3136.16	2891.14	2208.62	2650.03	2194.1	1964.3	2149.94
Snhg18	121.47	-0.358033	0.0376559	66.7792	66.4442	74.3403	78.3379	83.4384	42.2414	58.9798	47.1849	44.9644	73.2423
Hint2	300.124	-0.35626	0.0373012	236.51	218.093	281.364	344.159	267.003	231.322	214.565	161.777	187.566	181.416
Drap1	1365.5	-0.356163	0.00471342	1427.4	1206.16	1569.62	1774.49	1612.45	1221.98	1249.76	1054.92	1079.14	1121.17
Bbs2	208.091	-0.35577	0.00331694	211.467	202.46	242.782	231.493	198.166	164.943	186.092	159.249	161.872	150.992
Rps28	9872.01	-0.353317	0.00856735	12770.6	11291.6	13788.7	16179	10681.2	11067.3	11097.4	8950.8	8791.18	8714.71
Ccdc124	382.766	-0.352155	0.00637492	385.835	421.335	459.216	501.715	510.017	398.277	328.457	307.544	326.313	360.578
Ppp2r5a	3862.42	-0.352059	0.0387045	1484.91	1894.83	2783.53	1760.4	1942.03	1614.23	1156.21	1306.01	1555.77	1535.83
Uqcc3	381.507	-0.351652	0.0417523	358.011	282.193	456.393	561.568	341.054	273.564	328.457	262.887	269.786	310.998
Pigo	398.575	-0.35116	0.01651	360.793	340.82	518.5	326.555	444.309	255.46	299.984	307.544	294.195	326.773
Zbtb24	327.643	-0.350051	0.00467669	361.72	319.714	385.817	273.743	345.226	251.437	281.68	235.082	264.647	247.897
Ypel3	1002.94	-0.350025	0.0390412	632.547	747.302	1253.43	771.056	888.619	593.392	633.525	634.468	540.857	716.648
Tmem81	125.134	-0.349659	0.042287	118.719	158.684	169.383	179.561	155.404	125.719	137.281	109.536	105.345	87.8908
Ccnl2	3745.56	-0.349007	0.000885944	3598.66	3345.66	3752.77	3237.38	4361.74	2745.69	3169.66	2570.73	2763.38	2804.62
Hddc2	344.439	-0.348059	0.0124121	483.221	485.434	410.283	569.49	458.911	335.92	432.18	305.859	325.028	411.284
Map2k7	844.652	-0.347889	0.0036972	824.537	668.351	962.66	991.987	957.456	664.8	703.691	639.523	682.174	667.068
Tmem208	544.313	-0.347752	0.010137	615.852	658.189	586.253	863.478	701.925	544.11	536.92	497.969	458.637	544.247
Rnaseh2c	386.857	-0.346906	0.00609854	421.08	365.052	455.452	505.236	488.115	327.874	367.099	319.34	292.911	387.621
Zfp688	172.625	-0.346555	0.0443085	148.398	152.431	244.664	194.525	227.37	131.753	173.889	147.453	120.761	123.949
Uba52	4272.39	-0.346511	7.07932e-05	5711.47	4837.14	5582.11	5910.55	4958.33	4477.59	4384.85	4012.4	3810.41	4245.8
Tmsb10	8631.48	-0.344973	0.032368	9319.4	8835.52	13672	13083.3	12792.1	8774.15	10781.1	7712.2	7351.03	7874.11
Blcap	922.524	-0.344151	0.0233695	923.778	888.789	832.8	1059.76	1095.13	706.036	964.015	637.838	668.042	599.46
Sh3bgrl3	1112.4	-0.342848	0.0339252	1125.04	1088.9	1784.17	1106.41	1233.85	1016.81	941.644	862.809	791.373	1056.94
Abtb1	427.632	-0.34126	0.0157188	366.358	357.236	521.323	465.627	457.868	302.73	366.082	311.757	323.743	329.027
Zfpl1	342.601	-0.340776	0.0124565	449.832	410.391	359.468	475.309	408.848	326.868	388.453	310.915	285.203	279.448
Acp5	2016.63	-0.34038	0.00919201	1821.59	1614.99	1914.97	1778.89	2349.83	1355.75	1606.69	1475.37	1294.97	1469.35
Sun2	1741.25	-0.340318	0.0424072	1312.4	1267.13	2195.39	1087.05	1532.14	1086.21	875.546	1122.33	1076.58	1245.12
Sart1	1365.25	-0.338904	0.00408256	1458.94	1354.68	1888.62	1685.59	1763.68	1285.35	1429.75	1230.18	1125.39	1182.02
Inafm1	220.043	-0.338533	0.0466463	204.047	182.917	245.605	262.3	245.1	179.023	222.7	142.397	115.623	169.021
Cdk11b	1581.5	-0.337926	0.00818483	1420.91	1600.92	2156.81	1717.27	2109.95	1365.81	1520.26	1349.82	1325.81	1300.33
Crebl2	420.354	-0.335909	0.0367454	315.346	250.143	453.57	282.545	316.023	201.15	223.717	240.98	236.384	294.096
Pqbp1	538.822	-0.335561	0.00426463	550.001	526.864	709.526	583.574	580.94	501.869	482.008	449.099	403.395	437.2
Il17ra	1354.84	-0.335183	0.0483193	1178.84	1271.04	2155.87	1186.51	1525.88	1073.13	1049.43	1064.19	980.223	1173
Snhg12	601.532	-0.332738	0.00337835	698.399	744.957	739.639	861.717	790.579	578.306	671.15	619.301	565.266	526.218
Mvd	226.192	-0.332668	0.0341906	250.422	238.418	249.369	211.248	265.96	199.138	179.99	188.739	174.719	161.133
Rpia	703.209	-0.330844	0.0291118	843.087	709.781	754.695	844.113	864.63	544.11	864.36	535.885	485.615	589.319
4833420G17Rik	1028.41	-0.330433	0.00668389	971.08	934.91	1297.66	1047.44	1084.7	813.651	944.694	780.235	813.213	752.706
Rps10	5761.39	-0.330035	0.00702548	7561.81	7476.93	8149.2	9416.39	6330.89	6571.56	6723.7	5855.14	5409.86	5397.4
Sf3b5	727.406	-0.330007	0.010137	767.033	831.726	930.665	1144.26	865.673	672.846	771.823	725.467	588.391	712.141
Mob2	469.83	-0.328516	0.0167397	382.125	447.912	555.2	525.48	497.501	429.455	409.808	335.35	330.167	327.9
Dennd6b	316.225	-0.327898	0.0489759	324.621	276.721	380.171	306.31	385.903	239.368	340.659	220.758	183.712	244.517
Frg1	671.093	-0.324677	0.0120403	853.289	700.4	813.979	1075.61	927.209	710.059	754.535	655.533	643.633	588.192
Tmem259	1765.91	-0.324455	0.004601	1765.01	1770.54	2000.6	2032.38	2045.28	1540.81	1829.39	1417.23	1298.83	1370.19
Fxyd5	2537.96	-0.324239	0.0398767	2726.82	3159.62	4681.56	3166.08	3620.18	2657.19	2975.43	2402.22	2410.09	2571.37
Zfp1	247.161	-0.322215	0.0176427	255.987	268.904	343.471	239.415	308.722	208.19	227.784	184.527	233.815	232.122
Rpl18	10704.6	-0.320916	0.00589947	12178.9	11514.4	14929.2	17239.6	12888.1	10906.3	11157.4	10321.7	10268.6	10767.7
Gpank1	274.377	-0.320619	0.0366039	281.029	321.277	422.516	361.763	302.464	302.73	256.257	229.184	240.238	242.263
Rps19	13529.3	-0.320564	0.00439767	15171.9	14380.1	20143.4	17522.2	15830.3	12924.9	14476.5	12692.7	11842.3	13274.9
Rpl9	13457.7	-0.319903	0.00341637	13777.8	14636.5	18342.3	19178.7	15806.4	12992.3	13537.9	12161.9	11978.5	13229.8
Cox14	658.468	-0.319662	0.00484092	608.432	597.216	690.706	758.734	573.639	523.995	512.515	492.071	485.615	501.428
Arl6ip4	478.818	-0.319466	0.0193062	408.095	429.152	622.953	546.605	490.201	440.518	394.555	366.525	334.021	375.226
Rps16	12037.2	-0.319348	0.0042969	14505	13042.6	17803.1	15994.1	13928	11566.1	12964.4	11454.1	11040.7	12070.3
Rpl11	11260.5	-0.31894	0.000770855	13300.2	13088.7	15036.5	17151.6	13398.1	10658.9	11951.6	11505.5	11185.9	11408.9
Rps21	10921.2	-0.318913	0.00764485	11893.2	13086.4	14967.8	16684.2	11808.6	11898	11380.1	10417.7	9808.66	9397.55
Crtc2	994.797	-0.31884	0.0258759	931.198	941.163	1240.26	1180.35	1336.06	953.45	1036.21	774.337	817.067	704.253
Tmco6	162.359	-0.318284	0.0240844	166.948	154.776	196.672	158.436	223.198	138.793	135.247	125.545	146.455	140.851
Trim68	312.651	-0.318233	0.0317037	209.612	187.607	282.305	183.082	235.713	151.868	162.703	146.61	178.573	193.81
Nr2c2ap	329.917	-0.317743	0.0186573	366.358	415.863	435.691	543.084	419.278	374.139	381.335	297.433	318.605	305.364
Ap1g2	551.599	-0.317452	0.0458139	435.92	469.018	771.634	467.387	573.639	464.656	413.876	388.433	376.416	386.494
Slc52a2	282.272	-0.316464	0.00589947	259.697	266.559	317.123	277.263	290.991	242.385	233.886	224.971	196.559	198.318
Tmub1	178.151	-0.315947	0.0351257	162.31	196.206	261.603	210.368	215.897	177.012	166.771	141.555	155.448	150.992
Fbxw4	417.916	-0.315216	0.0291656	444.267	424.461	463.921	584.454	474.556	348.995	469.805	334.507	319.889	344.802
Oaz1	5366.67	-0.313643	0.00450298	5473.11	5514.09	6397.97	7189.48	5828.17	4990.53	5415.98	4668.77	4166.27	4544.4
Slc35b3	504.928	-0.313598	0.00911828	487.859	515.92	635.186	440.981	520.447	385.202	434.214	418.766	372.562	411.284
Plp2	1922.63	-0.312567	0.0487406	3452.11	2854.76	2390.18	2915.23	2976.66	2074.86	3203.22	1921.1	1851.25	1880.64
Dxo	277.352	-0.311851	0.0280116	270.827	282.193	348.176	334.477	340.011	267.529	298.967	216.545	218.398	202.825
Fbxl6	465.273	-0.311426	0.00447191	442.412	459.638	582.489	515.798	503.759	393.248	429.129	379.164	350.722	410.157
Prr13	1323.31	-0.311376	0.0206299	1330.95	1436.76	1834.98	1934.68	1569.68	1394.97	1421.62	1169.51	1148.52	1114.41
Rpl23	21286.9	-0.310927	0.0147689	25711.8	25778	27006.2	38611.8	27496.1	23271	25131.5	21513.8	21748.6	21151.3
Stk38	2406.15	-0.310779	0.0216907	2104.47	2101.98	3099.71	1888.03	2446.83	1859.63	1954.47	1712.98	1707.36	1744.29
Eef1g	9545.15	-0.310557	0.0124202	13636.9	10728.8	10871.6	16712.4	13207.3	10385.4	10854.3	9889.44	9524.74	10022.9
Dhps	252.837	-0.308694	0.0334319	270.827	304.862	363.232	333.596	343.14	274.569	307.102	193.795	238.954	220.854
Abracl	817.289	-0.307946	0.0161361	1066.61	1162.38	1010.65	1230.52	1092	835.777	1040.28	822.365	805.505	816.933
Dpm3	410.731	-0.307229	0.0344089	375.633	371.306	418.752	494.673	322.281	331.897	280.663	286.48	309.612	309.871
Cdc42se1	2680.83	-0.306762	0.00215946	2730.53	2631.19	3539.16	2957.48	2941.2	2377.59	2506.64	2205.05	2254.64	2378.68
Clasrp	719.743	-0.305827	0.011704	806.915	691.802	826.212	722.645	935.553	666.811	703.691	583.07	598.669	557.768
Snrnp48	1060.8	-0.305752	0.0162697	1154.72	1050.6	1154.63	926.852	1292.25	843.823	967.066	808.883	890.295	852.991
Tpt1	49823.8	-0.305139	0.0134685	56917.2	60691.7	62767.7	84410.4	59535.4	45612.7	58154.1	50497.1	48009.1	50930.5
Mettl23	299.952	-0.304203	0.0239254	252.277	277.502	342.53	317.753	352.527	235.345	261.342	243.508	227.391	224.234
Dgat1	956.522	-0.304043	0.0499261	287.521	296.263	278.541	315.992	343.14	239.368	260.325	196.323	228.676	226.488
Rpl30	3769.46	-0.302143	0.0100438	4974.12	4970.81	5075.84	5652.65	4345.05	4937.22	3824.54	3568.36	3765.45	3559.58
Hif1an	710.45	-0.301085	0.000798389	811.552	683.985	717.996	732.328	684.195	552.156	602.001	578.015	551.135	611.855
Pacs1	895.689	-0.300062	0.00934356	1237.27	836.416	1039.82	917.17	945.983	773.421	789.11	761.699	815.782	779.749
Tbce	507.531	-0.299818	0.00271646	529.596	524.519	594.722	492.913	570.51	411.351	458.619	445.728	414.957	421.425
Rpl36al	1738.92	-0.298972	0.00113838	1986.68	2106.67	2255.62	2476.01	2081.79	1933.05	1757.19	1686.86	1686.81	1639.5
Rps5	14927.2	-0.298801	0.00285447	18082.3	16977.7	20366.4	22508.5	17147.6	14802.6	15735.4	15281.2	14470.8	15616.4
Rps8	18145	-0.298296	0.00858231	20708	20004.4	25529.8	28838.9	22626.4	18800.5	20060.3	18730.7	17339.5	18185.5
Slc9a3r1	917.015	-0.297104	0.02337	1100.93	888.789	1302.37	950.617	988.745	710.059	855.208	818.994	792.658	902.571
Kmt2d	4783.88	-0.296484	0.0457069	4668.98	3566.1	5170.89	3196.01	4542.18	3521.13	3253.04	2973.49	2909.84	3525.77
Wdr83	322.527	-0.295546	0.00885611	369.14	322.841	390.522	433.059	402.59	309.771	326.423	305.016	301.904	271.56
Fam173a	473.559	-0.295109	0.00700563	476.729	461.201	534.497	493.793	529.834	318.822	404.724	421.293	407.249	425.932
Slc2a1	1802.32	-0.295069	0.0348	3116.36	2529.57	2997.14	2108.96	2964.15	1821.41	2643.92	2072.76	2100.48	1960.64
Psmd4	2060.78	-0.295026	0.0060859	2341.91	2137.94	2373.24	2812.24	2615.79	2119.11	2149.71	1805.66	1966.87	1705.98
Socs2	440.425	-0.294992	0.0248046	443.339	426.807	468.626	451.543	501.673	291.667	371.166	329.451	340.445	457.483
Rpp25l	277.835	-0.29483	0.0304885	286.594	303.298	342.53	386.408	346.269	278.592	301.001	265.415	235.099	211.839
Smarca2	1363.55	-0.291743	0.0115003	1192.75	988.847	1382.35	1171.55	1350.66	1033.91	895.884	858.596	924.981	1104.27
Srebf2	2132.1	-0.290449	0.0201472	2505.15	1999.58	2656.49	1897.71	2536.53	2055.75	1680.93	1940.48	1679.1	1763.45
Rela	1245.22	-0.290384	0.000622549	1454.3	1208.5	1428.46	1446.17	1417.41	1069.11	1245.7	1123.17	1091.99	1063.7
Mus81	254.432	-0.289858	0.0493834	269.899	221.22	322.769	235.894	280.562	189.081	224.734	204.749	172.149	229.868
Pim1	869.462	-0.289054	0.0287219	945.111	1075.61	1309.89	935.654	1104.52	717.099	761.654	987.512	774.672	958.911
Vamp2	1402.47	-0.28899	0.0170694	1038.79	1081.87	1432.23	1280.69	1438.27	1064.08	1058.59	877.133	1011.06	940.882
Ier5	1475.61	-0.288454	0.016573	1543.34	1491.48	1954.49	1436.49	1628.09	1388.94	1289.42	1320.33	1118.97	1245.12
Rplp1	24300.2	-0.287958	0.0270328	26823.9	28479.6	36729.8	40301.8	27253.1	27872.3	25377.6	25374.5	22235.5	24353.6
Wdr74	424.837	-0.287817	0.0187778	601.94	529.991	446.042	542.204	484.986	444.541	455.568	408.655	409.818	338.041
Rps7	12697.9	-0.287066	0.00241463	15090.2	15437	17318.5	18185.8	14627.8	13244.7	12298.3	13543.7	13521.4	12320.5
Chkb	325.835	-0.287006	0.0349118	313.491	272.031	373.584	325.675	390.074	309.771	279.646	251.933	224.822	236.629
Trir	1669.18	-0.286876	0.0193873	1816.02	1858.09	2157.75	2506.81	2168.36	1744.97	2009.38	1477.05	1519.8	1547.1
Ppdpf	537.781	-0.286871	0.0364178	453.542	397.102	612.602	541.324	432.837	424.426	390.487	368.21	367.423	351.563
Rpl39	7399.44	-0.286536	0.000885944	9579.1	9431.17	9659.53	10476.2	8410.59	8411.08	7958.21	7477.12	6963.05	7530.44
Rps4x	21873.7	-0.286283	0.00386778	25615.4	26215.8	28188.1	31994.4	25301.6	20256.8	22242.5	22311.7	21600.9	23753
Sin3b	1635.1	-0.284825	0.00418981	2242.67	1890.92	1681.6	2157.37	2041.11	1552.88	1798.89	1536.88	1650.83	1496.4
Ubxn1	1848.79	-0.284663	0.0105583	2203.71	1943.3	2043.89	2659.97	2190.26	1848.57	2001.25	1617.77	1684.24	1650.77
Tradd	368.501	-0.284488	0.0371132	399.748	482.307	456.393	584.454	484.986	358.047	459.636	343.775	318.605	402.269
Eif1	6462.88	-0.284355	0.0255765	7084.16	7767.72	7508.37	9441.92	8122.73	6633.92	7779.24	6126.45	5305.8	5619.38
Lsm4	589.071	-0.282912	0.0437813	697.471	620.667	884.556	986.706	820.825	674.857	707.758	567.061	565.266	606.221
Heca	1065.56	-0.28209	0.0297438	1007.25	962.269	1157.45	838.832	1072.18	678.88	781.991	754.958	804.22	940.882
Ccnd3	1857.98	-0.281092	0.0243334	1553.54	1915.16	2185.98	1981.33	1734.48	1647.42	1385.01	1431.56	1316.81	1681.19
Borcs8	332.672	-0.280402	0.0246341	401.602	336.13	397.109	443.621	378.602	339.943	342.693	262.887	276.21	327.9
Uckl1	471.759	-0.279535	0.00726855	444.267	475.272	556.141	463.866	492.287	356.035	406.758	391.803	409.818	389.874
Cdc34	818.301	-0.278346	0.0299265	730.861	769.19	887.379	880.201	767.633	632.616	765.721	592.339	605.092	592.699
Eef1b2	11144.7	-0.277209	0.0298214	13584	13015.3	15011.1	20510.5	14916.7	12278.2	13992.5	11956.3	11311.8	11188
Plekhj1	624.703	-0.275753	0.0361338	564.84	653.499	784.808	848.514	765.547	589.369	663.015	540.941	516.448	540.866
Rpl3	15560.6	-0.274825	0.00383537	21310.9	18435.5	19640.9	23952	18272	16312.2	17126.5	16485.2	16334.9	16016.4
Sbno2	2667.1	-0.274387	0.00565011	3466.95	3279.22	3203.22	2965.4	3612.88	2624	3172.71	2567.36	2390.82	2599.54
B3gat3	841.994	-0.274107	0.0329141	874.622	872.374	882.673	1152.18	950.155	822.702	908.086	683.338	678.32	653.547
Ier2	850.636	-0.272298	0.0277547	1054.55	980.248	1007.83	1221.72	1099.3	755.317	1095.19	835.846	853.038	730.17
Rrnad1	506.915	-0.271366	0.0270568	511.974	465.11	569.315	538.683	666.464	513.938	441.332	430.562	395.686	406.777
Ppp6r2	509.469	-0.271234	0.0216907	484.149	402.574	543.908	433.939	413.02	341.955	330.491	355.572	404.679	393.255
Plekhm1	911.318	-0.271049	0.0270568	692.834	748.084	904.317	661.031	804.138	570.26	681.319	522.404	617.939	677.21
Pak1ip1	952.289	-0.27032	0.00525963	1036	972.431	1103.81	1240.2	1137.89	881.036	854.191	878.818	1005.92	838.343
Rabggtb	1127.33	-0.269992	0.0215606	1440.39	1464.9	1219.56	1795.61	1701.1	1262.21	1309.76	1210.8	1243.59	1081.73
Tmem63a	993.024	-0.269957	0.0447906	1279.93	1072.49	1264.73	1036.88	1291.21	1023.85	1201.97	875.448	809.359	777.495
Lypla2	990.274	-0.269034	0.0453693	859.782	1034.97	1291.07	1337.03	1107.64	880.03	1087.06	795.402	790.088	880.035
Upf3b	543.243	-0.268861	0.0346291	548.146	509.666	648.36	667.193	627.874	485.777	573.528	394.331	484.331	449.595
Sec61b	1420.76	-0.268399	0.0126649	1538.7	1712.7	1860.39	2145.05	1864.85	1567.96	1636.18	1425.66	1338.65	1394.98
Tmem134	604.86	-0.268041	0.0255026	498.061	480.744	634.245	570.37	478.728	444.541	448.45	412.025	381.555	443.961
Naca	9621.45	-0.266657	0.0123705	12222.4	11480	11698.7	15129.8	11943.2	9590.82	11965.8	9790.86	9833.07	9728.83
Dohh	284.775	-0.265332	0.0346981	317.201	351.764	306.771	415.455	299.335	274.569	313.203	246.878	251.8	263.672
Rpl13	22642.2	-0.265196	0.00228052	26671.8	26278.3	29257.1	34522.4	27936.2	23156.4	24418.7	22707.7	23692.4	24222.9
Ap5z1	374.518	-0.264572	0.0360477	388.618	339.256	439.455	411.934	450.567	278.592	369.133	350.516	280.064	336.915
Brf1	998.892	-0.264493	0.0262641	993.34	980.248	1299.54	1090.57	1145.19	879.024	1038.25	835.846	770.818	896.937
Tbca	1326.74	-0.263572	0.035569	1708.43	1632.96	1340.95	2156.49	1748.03	1478.45	1475.51	1287.47	1357.92	1263.15
Rps2	7107.83	-0.263541	0.0487161	9771.09	8507.21	9072.34	12076.4	8826.74	9393.69	8682.24	6870.45	6555.81	6450.96
Prpf38b	3014.26	-0.26311	0.0223578	3127.49	2769.55	3765.01	3350.05	4009.21	2772.85	2964.25	2598.54	2789.08	2584.89
Ulk3	443.658	-0.262433	0.0342964	435.92	484.652	556.141	469.147	581.983	347.989	434.214	401.914	403.395	436.073
Fis1	1377.45	-0.262262	0.0273345	1315.18	1401.58	1879.21	1827.3	1536.31	1313.51	1437.89	1209.11	1266.71	1174.13
Acvr1b	610.015	-0.261619	0.0224396	588.028	559.695	701.057	483.231	638.304	466.667	529.802	433.09	488.185	481.146
Rfx1	438.765	-0.260968	0.0369643	503.626	424.461	548.613	437.46	545.478	413.363	456.585	383.377	348.153	362.831
Dnajc7	2676.68	-0.260915	0.0277898	2706.41	2746.1	3200.4	3183.69	3468.95	2405.75	3021.19	2206.74	2371.55	2314.46
Leprotl1	756.99	-0.258938	0.0265397	795.785	919.276	1001.24	972.623	977.272	788.507	919.272	668.171	665.473	724.535
Prkag1	825.856	-0.258746	0.023595	733.643	858.303	1046.41	973.503	827.083	755.317	720.978	725.467	687.313	701.999
Atf4	2588.88	-0.257045	0.040151	2857.59	2969.67	3283.21	3744.38	3129.98	3018.25	2907.3	2211.79	2557.83	2127.41
Uimc1	727.711	-0.256738	0.0488047	580.608	717.598	922.196	721.765	813.524	666.811	591.832	582.228	615.37	538.613
Esrra	854.849	-0.256597	0.0440911	800.423	788.732	861.03	941.815	1032.55	664.8	895.884	625.199	648.772	705.38
Hpf1	821.941	-0.256125	0.0247123	977.573	1036.53	962.66	1199.71	1283.91	881.036	954.863	809.726	873.594	905.951
Rras2	998.981	-0.255988	0.040554	993.34	1152.22	1265.67	1045.68	1160.84	934.341	1163.33	791.189	775.957	843.977
Rpl12	20158.4	-0.254917	0.00976958	24290	23787.8	29323	29221.8	23564	20228.6	23415	21127	21003.5	19991.8
Rpl10a	11416.6	-0.254801	0.00228052	15355.5	13682	14423.9	16978.2	13651.6	12174.6	13345.7	12006.9	11627.8	11772.9
Rgp1	1156.71	-0.25447	0.00470299	1129.68	1101.41	1140.51	1065.04	1191.08	753.306	971.134	961.392	976.369	966.799
Acd	447.242	-0.250952	0.0454473	448.904	494.814	573.079	594.136	572.596	494.828	474.889	375.794	384.124	428.186
Trabd	978.947	-0.249369	0.0364831	892.244	966.177	1231.79	1080.01	1018.99	857.904	1023	746.532	755.401	819.187
Rps26	13162.8	-0.249296	0.0185398	19758.3	15723.8	15276.5	19368.8	14690.4	13301	14758.2	13998.7	13261.9	14171.8
Nop53	2315.41	-0.249257	0.0460052	2290.9	2065.24	3164.64	2369.5	2321.67	2011.5	2086.67	1989.35	1662.4	2094.73
Zfyve27	874.857	-0.249228	0.0123705	1088.87	827.035	904.317	1013.11	982.487	739.225	903.002	786.976	747.693	774.115
Ccs	473.353	-0.248624	0.010137	515.684	516.702	569.315	590.615	493.329	505.892	438.281	412.868	414.957	439.454
Rpl35a	1694.58	-0.248531	0.0184093	1837.35	2066.03	2251.85	2425.83	1855.46	1704.74	1675.84	1649.79	1654.69	1855.85
Arhgap27	787.768	-0.248118	0.0379973	863.492	769.19	1005.95	768.416	823.954	626.581	759.62	670.699	642.348	730.17
Hdac7	1517.02	-0.247936	0.0438666	1504.39	1310.12	1954.49	1463.77	1713.62	1264.23	1290.44	1126.54	1418.3	1326.25
Btf3	5590.43	-0.246467	0.0421609	6864.34	6903.17	6298.22	9206.03	7136.07	6000.3	7017.59	5661.34	5417.56	5407.54
Rpl7	21884.8	-0.245088	0.00630756	27864.5	27046.7	25543	33504.9	26553.2	22558.9	24428.8	22204.7	23836.3	23284.3
Ncbp1	1019.89	-0.244154	0.0186573	1065.68	1148.31	1149.92	1116.1	1138.93	971.553	773.856	929.373	1008.49	939.755
Gtpbp6	372.155	-0.24379	0.0388059	313.491	393.975	399.932	440.101	459.954	322.845	363.031	318.498	317.32	310.998
Clk2	989.352	-0.243647	0.0197246	1088.87	979.466	1083.11	969.982	1283.91	934.341	909.103	808.041	905.711	885.669
Sbf1	2069.13	-0.243199	0.043159	2219.48	1959.71	2691.31	1736.64	2199.64	1718.82	1896.51	1691.91	1738.19	1739.79
Rpl22	7124.53	-0.243062	0.0185398	9028.17	8980.92	8160.5	10893.4	8603.54	6582.63	8507.33	7576.54	7601.55	7312.96
Slc25a28	872.911	-0.242549	0.0268848	954.386	852.05	1013.47	982.305	1157.71	844.829	920.289	787.819	801.651	708.76
Nxf1	3279.69	-0.238742	0.0321308	3383.48	3047.84	3793.24	3045.5	4020.69	3065.52	3019.16	2566.52	2812.2	2739.26
Rpl19	16428.2	-0.238498	0.00318301	20521.6	18749.8	21602.9	22571	18391.9	17176.2	17481.4	16812.1	16893.8	16639.5
Mrpl21	431.806	-0.238156	0.0311227	550.928	497.159	432.868	561.568	529.834	473.708	423.028	406.969	441.936	368.465
Timm17b	366.182	-0.237965	0.0155402	353.373	358.017	421.575	431.299	387.989	344.972	325.406	313.442	305.758	325.647
Yeats4	593.207	-0.237529	0.0460785	589.883	621.449	828.095	801.863	665.421	539.081	642.677	554.422	552.419	570.163
Ddx39	1122.66	-0.237353	0.0377662	1510.88	1375.79	1506.57	1528.91	1553	1482.47	1258.91	1139.18	1130.53	1097.51
Mphosph6	352.126	-0.236776	0.0423656	457.252	437.75	418.752	528.121	474.556	338.937	420.994	349.674	427.804	361.704
Irf3	871.506	-0.23581	0.0302559	846.797	751.992	1053.94	822.988	923.037	778.45	742.333	679.968	688.597	732.423
Clk1	4342.79	-0.235072	0.00467401	4559.53	4033.56	4403.96	4027.8	4743.47	3665.95	3702.51	3584.36	3699.93	3556.2
Clk3	1340.21	-0.234968	0.0116682	1284.57	1220.23	1580.91	1317.66	1513.36	1085.2	1200.95	1108.84	1145.95	1213.57
Rps9	8412.43	-0.234878	0.0463815	9712.66	9382.71	11407	13027	9202.21	7806.62	9265.94	9078.03	8069.18	8968.24
Gm8730	6922.89	-0.234407	0.0300368	8760.13	8382.92	9735.76	10485	8536.79	7700.01	8344.63	7497.34	7146.77	7191.27
Csnk1g2	2454.29	-0.234211	0.0157108	2952.2	2517.06	2644.26	2970.68	2953.72	2281.04	2725.28	2359.24	2041.38	2261.5
Rpl31	8955.08	-0.23176	0.00510273	11064.9	11537.1	11210.3	13149.3	9907.27	9649.15	9797.77	9431.92	9623.66	9163.18
Czib	568.724	-0.230922	0.0111303	511.974	491.687	523.205	534.282	484.986	419.397	457.602	406.969	411.103	432.693
Tab1	421.645	-0.229586	0.0265468	550.001	436.187	526.028	524.6	475.599	430.46	434.214	431.405	378.985	406.777
Rps3	17101.8	-0.228359	0.021131	19643.3	18840.5	22902.5	22137.1	19386.9	15778.2	15819.8	17907.5	17740.4	18799.6
Rpl23a	18627.7	-0.22737	0.0126557	21864.6	21782.8	23289.2	29014.1	22509.6	19950	20266.7	19823.5	20054.1	19090.3
Khnyn	1447.37	-0.225276	0.0325623	1374.54	1292.93	1576.2	1339.67	1587.42	1089.23	1260.95	1144.23	1161.37	1305.97
Emg1	1512.71	-0.224134	0.0493834	1622.18	1618.89	2010.01	1993.66	1935.77	1772.13	1579.24	1330.44	1413.17	1494.14
Cfl1	12948.2	-0.222538	0.0212359	16397.1	14181.5	17379.6	16693.9	15592.5	13672.1	13466.7	12932.9	13822	13344.7
Smarcd2	1715.53	-0.221582	0.0325623	1659.28	1705.66	1873.56	2094.88	1906.57	1502.59	1802.95	1389.43	1386.19	1633.87
Lemd2	1074.14	-0.220609	0.0221392	1074.96	1198.34	1132.98	1342.31	1273.48	1084.2	1113.5	954.651	936.544	961.165
Syf2	1062.74	-0.220557	0.035194	903.374	1076.4	1281.66	1187.39	1035.68	837.789	944.694	942.012	930.12	922.853
Rpsa	38753	-0.220322	0.0282658	48586.5	47249.7	52339.3	62057.7	47254.3	43868.7	43179.4	45309.3	41114.1	42054.6
Gm15772	4361.42	-0.219646	0.0395594	5362.74	5374.95	5463.54	6950.07	5142.93	4240.24	5165.82	4639.28	4741.81	4788.92
Polr2g	609.959	-0.219369	0.0452176	720.659	680.076	678.473	830.91	674.808	652.731	587.765	514.821	659.049	573.544
Atp5g2	1842.03	-0.217795	0.010438	2100.76	2002.71	2172.81	2329.89	1919.08	1909.92	1674.82	1841.05	1816.56	1654.15
Fkbp8	3415.49	-0.216632	0.022536	3753.55	3561.41	4011.55	4562.96	4109.34	3418.54	3851.99	3083.87	3228.44	3265.48
Phf8	683.917	-0.216067	0.0485644	657.589	606.597	742.462	583.574	722.785	528.018	526.751	548.524	515.163	644.532
Gtf2a1	844.258	-0.215931	0.00428592	845.869	820	886.438	899.566	925.123	679.886	772.839	756.643	736.131	770.734
Phf5a	457.251	-0.21572	0.0259185	485.076	472.927	542.026	544.845	536.092	465.662	456.585	414.553	466.345	368.465
Rpl5	16394.2	-0.21465	0.0117552	18633.2	19434.5	21281.1	22226	18627.6	16546.6	18001.1	16401	17069.8	16730.8
Ssr4	1323.25	-0.213906	0.00256107	1494.18	1647.82	1433.17	1642.46	1486.25	1330.61	1342.3	1314.44	1275.7	1305.97
1110032F04Rik	32.026	-0.21383	0.0254496	21.3322	28.1411	91.2786	11.4426	37.5473	15.0862	9.15205	6.7407	7.70818	25.9165
Nsa2	2261.65	-0.213045	0.00667792	2532.97	2531.13	2807.05	2849.21	2541.74	2014.51	2352.08	2379.47	2291.9	2206.28
Mta2	2868.02	-0.212331	0.022034	3391.83	3007.19	3449.77	3212.74	3220.72	2828.17	3110.68	2623.82	2636.2	2562.35
Igbp1	1020.65	-0.210857	0.0188218	1125.97	1109.23	1106.64	1352.87	1065.93	920.26	1031.13	940.327	966.092	1026.52
Gprasp1	690.192	-0.21085	0.0413894	576.898	587.836	653.065	608.219	740.516	590.375	539.971	487.858	483.046	557.768
Rwdd1	701.616	-0.210779	0.0366039	722.514	827.035	736.816	956.779	861.501	650.719	739.282	676.597	711.722	680.59
Rps15a	10570.1	-0.209044	0.022034	12510	12590.8	14112.4	14568.2	11474.9	11170.9	10551.3	10938.5	10926.3	11346.9
2610528A11Rik	16.8629	-0.207505	0.0228992	10.2024	11.7255	22.5844	2.6406	8.34384	2.0115	4.06758	0.842587	2.56939	6.76083
Ccnl1	2290.34	-0.207408	0.0170074	2494.02	2457.66	2441.94	2282.36	2803.53	2029.6	2238.18	2029.79	2181.41	2136.42
Zranb1	690.256	-0.206803	0.0318365	634.402	628.484	759.4	767.536	692.539	605.461	614.204	556.95	575.544	596.08
Gdi1	2135.24	-0.206547	0.0209934	1879.09	1838.55	2201.98	2152.09	2281	1812.36	1918.88	1595.86	1761.32	1725.14
Vasp	3135.51	-0.206497	0.0449735	3252.7	3570.01	4330.56	3831.52	3660.86	3314.95	3335.41	2976.86	2952.23	3142.66
Pcbp2	4561.78	-0.205257	0.0101198	5197.65	4673.77	5341.21	5717.79	4969.8	4817.54	4678.73	4251.69	4141.86	4234.53
Ell3	15.9799	-0.202992	0.0271185	8.3474	9.38036	25.4074	10.5624	20.8596	4.02299	7.11826	2.52776	2.56939	7.88763
Scrib	971.157	-0.202411	0.0351257	1054.55	956.015	1082.17	1013.99	1068.01	1022.85	829.785	909.151	797.796	830.455
Rsrp1	9981.01	-0.201554	0.0499271	9817.47	9381.93	10333.3	9774.64	11354.9	8418.12	10097.8	7617.83	7808.38	8961.48
Gm42868	26.0987	-0.201544	0.0379354	22.2597	15.6339	48.9329	9.68222	29.2034	12.069	2.03379	13.4814	5.13879	14.6485
Araf	1482.27	-0.196576	0.0442093	1373.61	1302.31	1581.85	1293.9	1573.86	1132.47	1345.35	1097.05	1183.21	1312.73
Rrp1	2836.01	-0.195839	0.0398919	3443.76	3015.01	3287.91	3622.03	3468.95	2697.42	3438.12	2901.03	2727.41	2619.82
R3hdm4	1257.55	-0.194716	0.0371132	1348.57	1133.46	1169.68	1403.04	1330.84	1075.15	1127.74	1059.13	1036.75	1171.88
Eef1d	2714.52	-0.191846	0.040151	3581.03	2763.3	3363.19	3785.75	3092.44	2863.37	2907.3	2830.25	2835.32	2774.19
Ube2h	1843.52	-0.191261	0.0318774	1601.77	1441.45	1721.12	1550.03	1662.51	1225	1453.14	1370.89	1311.68	1489.64
Rps17	10104.6	-0.190839	0.0193107	11631.6	11587.1	12700	14456.4	10962.8	10883.2	10193.3	10346.1	10592.3	10608.9
Gm4032	8.53975	-0.190782	0.0322965	3.70995	7.03527	10.3512	7.92181	14.6017	3.01725	4.06758	1.68517	2.56939	2.25361
Sf3b2	3884.01	-0.190581	0.0242965	5003.8	3964.77	4380.43	4877.2	4801.88	4121.56	4107.23	3870.84	3910.62	3827.76
Rps13	8355.64	-0.189587	0.0428521	9640.31	9005.15	11160.5	10990.2	9451.48	9106.05	9008.66	8639.04	7809.67	8359.76
Serpinb1a	403.483	-0.187267	0.0436624	144.688	297.045	619.189	117.947	394.246	75.4312	52.8785	121.333	101.491	301.984
Spic	71.6854	-0.187214	0.0162935	25.9697	40.6482	132.683	16.7238	88.6533	11.0632	7.11826	15.1666	11.5623	45.0722
Zcchc18	51.6999	-0.185638	0.00466488	32.4621	45.3384	106.335	22.8852	82.3954	10.0575	0	5.89811	7.70818	33.8041
Skiv2l	1127.49	-0.183344	0.0498213	1074.03	1045.91	1319.31	1072.09	1259.92	987.645	1020.96	991.725	984.077	987.081
Cyfip2	740.938	-0.180184	0.0243334	440.557	479.18	1470.81	225.332	728	191.092	112.875	187.054	155.448	496.921
Rab8a	1367.86	-0.180129	0.0495785	1637.94	1440.67	1687.24	1430.33	1469.56	1316.53	1302.64	1265.57	1328.38	1409.63
Trac	182.361	-0.178851	0.0238837	97.3863	111.001	443.219	51.9319	255.53	53.3047	34.5744	37.9164	42.395	153.245
Dhx16	898.433	-0.17837	0.0341694	939.546	949.762	1089.7	998.148	1100.34	880.03	918.255	900.725	865.885	841.723
Polg	1280.56	-0.177941	0.0458331	1150.09	1173.33	1389.88	1109.93	1288.08	1086.21	1074.86	1044.81	1005.92	1086.24
Wrnip1	761.258	-0.177452	0.0200469	781.873	866.902	830.918	827.389	857.329	764.369	758.603	733.893	682.174	689.605
Gm42372	40.951	-0.177299	0.0126736	25.0422	32.0496	90.3376	7.92181	40.6762	6.03449	3.05068	9.26846	7.70818	25.9165
Capn1	1516.51	-0.176202	0.0108555	1853.12	1712.7	1806.75	1631.89	1853.38	1486.5	1517.21	1542.78	1584.03	1622.6
Gipr	16.25	-0.175366	0.0385442	17.6223	10.1621	7.52813	9.68222	21.9026	3.01725	13.2196	1.68517	1.2847	4.50722
Fam25c	52.9612	-0.174862	0.0208456	12.9848	24.2326	63.9891	14.9634	34.4183	18.1035	8.13515	13.4814	0	4.50722
Pde11a	12.4267	-0.172516	0.00864058	12.0573	14.8522	18.8203	1.7604	15.6447	0	2.03379	0.842587	1.2847	7.88763
Plac1	11.7382	-0.172172	0.00521411	76.0541	15.6339	22.5844	17.604	14.6017	8.04599	7.11826	5.05552	3.85409	3.38041
Rpl6	18244	-0.169907	0.0310404	22121.5	21721.8	22155.3	26325.1	21371.7	19456.2	20837.2	19702.2	20059.2	19572.6
Atp2a3	1324.32	-0.168006	0.0066279	626.982	798.113	2723.3	301.029	1255.75	141.811	123.044	169.36	190.135	683.971
H2afy	2284.18	-0.167598	0.0335683	2543.17	2398.25	2879.51	2605.4	2649.17	2427.88	2404.95	2165.45	2219.96	2233.33
Cpsf7	1770.6	-0.166795	0.0472792	2080.36	1747.09	1870.74	1866.91	2130.81	1722.85	1816.17	1674.22	1699.65	1577.53
Igkv6-17	75.5858	-0.166429	0.000909518	97.3863	218.875	202.319	14.9634	207.553	1.00575	20.3379	32.8609	5.13879	38.3114
Prss41	11.9966	-0.165971	0.0229346	6.49242	3.90848	17.8793	8.80201	10.4298	2.0115	1.01689	4.21293	1.2847	3.38041
S1pr4	324.86	-0.159362	0.00331694	193.845	168.065	789.513	58.0933	286.819	33.1897	23.3886	41.2868	35.9715	140.851
Cd247	449.723	-0.158756	0.0168787	234.655	209.495	1047.35	111.786	487.072	104.598	73.2164	95.2123	79.6512	256.911
Gstp3	48.6285	-0.154158	0.0304444	32.4621	17.979	154.327	22.8852	39.6332	18.1035	14.2365	12.6388	16.7011	30.4237
Grap2	1170.36	-0.152539	0.00722462	731.788	529.209	2474.87	210.368	987.702	152.874	112.875	133.129	165.726	557.768
Gm15513	9.64918	-0.151299	0.025216	12.9848	15.6339	17.8793	11.4426	19.8166	1.00575	6.10136	5.05552	6.42348	4.50722
Cecr2	159.59	-0.149813	0.0144562	35.2446	25.0143	146.799	9.68222	61.5358	4.02299	8.13515	10.111	15.4164	36.0578
Farsa	780.681	-0.149589	0.0470897	908.011	943.508	953.25	1022.79	962.67	849.858	886.732	838.374	811.928	876.654
Zfp783	92.4611	-0.149414	0.0453792	27.8247	25.796	111.981	24.6456	78.2235	12.069	11.1858	10.9536	21.8398	49.5794
Trat1	132.082	-0.147772	0.00657244	107.589	93.0219	254.074	29.0466	162.705	12.069	10.1689	10.9536	11.5623	94.6516
Astn2	14.3076	-0.14698	0.0402995	5.56493	6.25358	20.7024	4.40101	13.5587	1.00575	5.08447	3.37035	3.85409	3.38041
Prg3	19.1865	-0.144876	0.00104693	7.41991	12.5072	36.6996	0.880201	8.34384	0	0	0	0	2.25361
Crip3	17.5982	-0.144258	0.0178034	10.2024	10.1621	20.7024	7.04161	14.6017	1.00575	1.01689	0	1.2847	12.3949
Zpbp	14.3524	-0.14337	0.0343693	12.9848	8.59867	19.7613	4.40101	7.30086	2.0115	0	6.7407	1.2847	5.63402
P2ry10	499.834	-0.143313	0.0361357	296.796	425.243	888.32	143.473	542.35	82.4714	73.2164	137.342	134.893	392.128
Palm3	6.95262	-0.14303	0.0202911	3.70995	4.69018	9.41017	5.28121	10.4298	2.0115	2.03379	1.68517	0	0
Lamp3	13.0123	-0.14173	0.00418841	4.63744	9.38036	24.4664	0.880201	11.4728	0	0	0	2.56939	1.1268
Ipcef1	328.537	-0.138397	0.0227734	281.956	271.249	683.178	77.4577	453.696	77.4427	42.7095	90.1568	73.2277	256.911
Cd2	380.723	-0.136502	0.0105616	192.918	193.861	963.601	90.6607	407.805	92.5289	42.7095	52.2404	60.3807	198.318
Ms4a4b	1320.66	-0.136277	0.0249061	802.278	816.092	3204.16	321.274	1563.43	369.11	231.852	313.442	294.195	895.81
Nlrp10	16.7441	-0.135557	0.0431465	5.56493	10.9438	34.8176	7.92181	15.6447	5.02874	3.05068	5.89811	5.13879	6.76083
Atad3aos	7.09571	-0.135234	0.0391611	6.49242	4.69018	11.2922	5.28121	8.34384	3.01725	2.03379	1.68517	2.56939	1.1268
Crtam	32.861	-0.13491	0.0296901	26.8972	22.6692	77.1634	13.203	39.6332	10.0575	5.08447	6.7407	6.42348	29.2969
Gm5511	14.5668	-0.134642	0.00687815	10.2024	5.47188	31.0535	2.6406	10.4298	1.00575	0	0.842587	1.2847	5.63402
Gm30054	41.2271	-0.133802	0.0102207	28.7521	27.3594	80.9274	8.80201	29.2034	4.02299	2.03379	4.21293	2.56939	25.9165
Gpr182	99.3377	-0.133276	0.0204749	25.9697	26.5777	69.6352	16.7238	51.106	3.01725	0	7.58328	10.2776	32.6773
Sh2d1a	59.0126	-0.132351	0.0485644	25.9697	42.2116	151.504	21.1248	85.5244	28.161	19.321	12.6388	15.4164	49.5794
Skap1	362.022	-0.130852	0.0126234	209.612	212.622	906.199	86.2597	377.559	67.3852	45.7602	63.194	44.9644	225.361
Cd6	489.43	-0.130317	0.0154421	274.537	263.432	1276.02	107.385	525.662	92.5289	77.2839	100.268	74.5124	296.35
Lef1	566.209	-0.130072	0.00141384	436.847	318.151	1579.03	174.28	772.848	85.4886	35.5913	31.1757	30.8327	267.053
Il27ra	438.369	-0.128886	0.0255765	246.712	268.904	919.373	82.7389	417.192	101.581	58.9798	81.7309	80.9359	271.56
Raver2	52.9739	-0.1284	0.0285615	16.6948	17.979	39.5227	2.6406	25.0315	0	2.03379	9.26846	6.42348	12.3949
Cd37	1403.66	-0.12785	0.010149	588.955	780.915	2804.23	331.836	1377.78	118.678	136.264	214.86	154.164	741.438
Nxpe2	9.74932	-0.127372	0.0341694	1.85498	8.59867	11.2922	4.40101	4.17192	0	1.01689	1.68517	2.56939	2.25361
S100a3	6.61304	-0.126492	0.0338384	10.2024	14.8522	6.58712	15.8436	15.6447	4.02299	8.13515	1.68517	3.85409	1.1268
E130215H24Rik	4.77759	-0.124753	0.0126649	4.63744	6.25358	13.1742	3.52081	8.34384	1.00575	0	0.842587	0	2.25361
Nefh	22.1227	-0.124669	0.018028	8.3474	10.9438	46.1098	8.80201	22.9456	2.0115	0	4.21293	6.42348	11.268
Lypd6b	23.5626	-0.124174	0.000529251	21.3322	10.1621	84.6915	4.40101	46.9341	2.0115	3.05068	0	0	7.88763
Gm16534	10.0521	-0.122553	0.016949	7.41991	5.47188	18.8203	1.7604	11.4728	1.00575	5.08447	1.68517	0	0
Hist3h2ba	8.36706	-0.121885	0.0394845	2.78247	4.69018	7.52813	4.40101	7.30086	1.00575	0	1.68517	0	3.38041
5830468F06Rik	6.94596	-0.12183	0.00985657	6.49242	4.69018	20.7024	1.7604	4.17192	0	1.01689	0.842587	0	1.1268
Gabrr2	15.8282	-0.12102	0.00412261	11.1299	3.90848	36.6996	4.40101	19.8166	0	3.05068	0	0	5.63402
1700048O20Rik	13.3035	-0.120436	0.0111568	9.27488	5.47188	30.1125	2.6406	9.38682	0	2.03379	2.52776	0	4.50722
Cnga1	12.3282	-0.118859	0.00158942	8.3474	10.9438	38.5817	1.7604	18.7736	0	0	0	0	4.50722
Bfsp2	21.9675	-0.117598	0.000809523	5.56493	7.81697	70.5762	4.40101	19.8166	1.00575	2.03379	0	0	3.38041
Gm20069	10.2517	-0.116449	0.00687815	8.3474	6.25358	31.0535	2.6406	20.8596	0	1.01689	1.68517	2.56939	4.50722
B3gnt5	319.148	-0.116332	0.0195262	95.5313	176.664	484.624	55.4527	249.272	29.1667	30.5068	32.8609	38.5409	152.119
Ctse	328.381	-0.115598	0.0427096	253.204	224.347	669.063	80.9785	295.163	65.3737	35.5913	99.4253	83.5053	240.009
Ceacam10	6.13192	-0.112962	0.0212007	5.56493	8.59867	4.70508	3.52081	5.2149	0	1.01689	1.68517	0	0
Gm37266	33.3571	-0.112636	0.00144407	16.6948	9.38036	81.8684	1.7604	34.4183	0	1.01689	4.21293	1.2847	6.76083
B630019A10Rik	28.279	-0.112568	0.0144442	14.8398	13.2888	60.2251	2.6406	27.1175	4.02299	2.03379	4.21293	2.56939	12.3949
AC109138.8	14.4457	-0.112221	0.0242792	8.3474	8.59867	27.2895	3.52081	11.4728	0	4.06758	0.842587	1.2847	7.88763
Foxp3	127.471	-0.111711	0.0493975	66.7792	68.0076	342.53	40.4893	134.544	16.092	29.4899	26.9628	51.3879	110.427
Dnah8	1320.1	-0.111529	0.00589947	736.426	663.661	2600.97	183.962	1211.94	100.575	98.6387	101.11	101.491	584.812
Msmp	20.7753	-0.111235	0.0127367	12.9848	67.2259	1.88203	58.0933	62.5788	7.04024	14.2365	8.42587	10.2776	3.38041
Igsf23	14.353	-0.109961	0.0288469	11.1299	10.1621	35.7586	1.7604	21.9026	4.02299	6.10136	0.842587	3.85409	6.76083
Cd4	935.268	-0.109017	0.0112933	496.206	489.342	2421.24	190.123	978.315	123.707	77.2839	152.508	104.06	526.218
Tspan32	251.75	-0.108866	0.0048422	153.036	141.487	595.663	57.2131	278.476	22.1265	18.3041	16.0092	17.9857	130.709
Kcnh3	16.2434	-0.108499	0.0316926	6.49242	17.1973	41.4047	5.28121	22.9456	3.01725	2.03379	6.7407	1.2847	12.3949
Igkv6-15	50.0375	-0.108174	0.00535933	32.4621	124.29	150.563	91.5409	35.4613	1.00575	6.10136	14.324	2.56939	48.4526
Aff3	333.503	-0.107583	0.00638702	132.631	164.156	582.489	44.0101	299.335	19.1092	23.3886	26.9628	16.7011	134.09
Sidt1	436.972	-0.107469	0.000885944	281.956	221.22	1033.24	58.0933	449.524	19.1092	22.3717	19.3795	12.847	141.977
Ripor2	1030.26	-0.107361	0.0077903	559.276	548.751	2204.8	182.202	1001.26	77.4427	56.9461	105.323	115.623	511.569
Igkv8-30	53.7975	-0.106757	0.000365155	21.3322	93.0219	111.04	3.52081	52.149	2.0115	2.03379	1.68517	0	14.6485
Gm28373	10.946	-0.106677	0.0422632	12.9848	13.2888	24.4664	15.8436	14.6017	6.03449	12.2027	2.52776	1.2847	2.25361
2010016I18Rik	504.283	-0.106643	0.0109069	277.319	221.22	936.311	73.9369	435.966	65.3737	29.4899	42.1293	41.1103	230.995
Lncenc1	11.7645	-0.105913	0.0165734	12.0573	10.1621	57.402	7.04161	41.7192	8.04599	5.08447	5.05552	2.56939	6.76083
Reln	71.2644	-0.105529	0.0233695	53.7943	47.6835	103.512	13.203	52.149	1.00575	7.11826	2.52776	24.4092	36.0578
Lta	64.5768	-0.105444	0.032368	21.3322	14.8522	130.801	14.0832	45.8911	5.02874	7.11826	10.9536	10.2776	32.6773
A430088P11Rik	24.6769	-0.104971	0.0335082	25.0422	11.7255	69.6352	6.16141	19.8166	8.04599	14.2365	2.52776	5.13879	7.88763
Art4	13.0171	-0.104459	0.0149826	12.0573	7.81697	18.8203	0.880201	16.6877	0	0	1.68517	1.2847	6.76083
Dnajc6	63.9731	-0.10414	0.0229346	17.6223	19.5424	73.3993	13.203	57.3639	6.03449	2.03379	1.68517	6.42348	30.4237
Dab1	13.6505	-0.103334	0.00512042	5.56493	2.34509	29.1715	2.6406	13.5587	0	0	0	0	3.38041
3830417A13Rik	13.3663	-0.103124	0.031616	5.56493	33.613	48.9329	10.5624	49.0201	8.04599	7.11826	4.21293	15.4164	6.76083
Mcoln3	60.6407	-0.102539	0.0142963	12.0573	19.5424	110.099	11.4426	47.9771	3.01725	6.10136	5.89811	1.2847	25.9165
Rps12-ps4	4.24069	-0.10247	0.0385442	5.56493	4.69018	9.41017	13.203	8.34384	1.00575	3.05068	3.37035	2.56939	0
Trav14d-3-dv8	7.46285	-0.101882	0.00903052	12.9848	3.12679	12.2332	0.880201	16.6877	0	0	0	2.56939	2.25361
Igkv10-94	21.4955	-0.101724	0.0231004	45.4469	39.8665	34.8176	9.68222	23.9885	4.02299	7.11826	0	11.5623	15.7753
Fbxl16	9.78169	-0.101682	0.0290929	7.41991	2.34509	6.58712	11.4426	12.5158	3.01725	0	1.68517	0	3.38041
Igkv6-23	48.8135	-0.101587	0.00645028	40.8095	136.015	87.5145	7.92181	108.47	0	7.11826	15.1666	6.42348	34.9309
Gm10419	29.1682	-0.100574	0.0367454	52.8668	31.2679	18.8203	14.9634	92.8252	5.02874	35.5913	10.111	2.56939	7.88763
Bcl11b	532.491	-0.100511	0.00788788	291.231	290.791	1418.11	82.7389	551.736	59.3392	36.6082	64.0366	51.3879	274.94
Upk3a	38.0998	-0.100492	0.00824455	3.70995	2.34509	30.1125	0.880201	23.9885	2.0115	2.03379	0.842587	0	2.25361
Trbv3	7.06636	-0.100407	0.0117552	4.63744	2.34509	18.8203	4.40101	8.34384	0	0	0	2.56939	1.1268
Tespa1	153.409	-0.100307	0.0117106	101.096	89.1135	324.651	29.9268	172.092	9.05174	10.1689	18.5369	19.2704	89.0176
Gm37593	22.4934	-0.0999012	0.00467669	24.1147	12.5072	35.7586	0.880201	20.8596	1.00575	0	0.842587	0	9.01444
Robo2	71.9522	-0.0994176	0.0417237	25.9697	20.3241	93.1606	11.4426	71.9656	6.03449	4.06758	6.7407	11.5623	40.565
H2-Q10	13.4562	-0.0993937	0.0318426	7.41991	15.6339	31.9946	1.7604	20.8596	6.03449	1.01689	3.37035	1.2847	7.88763
Gm15675	367.895	-0.0989514	0.00739061	131.703	121.163	321.828	41.3695	158.533	5.02874	5.08447	16.0092	21.8398	87.8908
Shisa8	10.9872	-0.0985243	0.00564833	3.70995	7.81697	31.0535	4.40101	8.34384	0	0	1.68517	0	2.25361
Xntrpc	5.88742	-0.0980716	0.0470897	10.2024	3.90848	13.1742	12.3228	6.25788	2.0115	1.01689	0.842587	2.56939	6.76083
Ly6k	8.97027	-0.0978524	0.0449193	1.85498	5.47188	11.2922	6.16141	12.5158	1.00575	4.06758	0.842587	2.56939	1.1268
Vpreb3	43.5664	-0.0971705	0.00885839	30.6071	37.5215	110.099	22.8852	45.8911	0	3.05068	5.89811	1.2847	32.6773
Cd22	953.641	-0.0971231	0.0316853	281.029	458.856	1711.71	132.91	781.192	109.627	95.588	137.342	151.594	448.468
Gm45548	18.7305	-0.0968043	0.00521411	14.8398	10.1621	33.8766	2.6406	18.7736	0	1.01689	0	0	7.88763
Dipk1c	6.66376	-0.0962032	0.000945928	2.78247	3.12679	5.6461	7.04161	34.4183	0	0	0.842587	0	0
Ifi206	20.9503	-0.0959355	0.0167234	13.9123	17.979	53.6379	7.04161	32.3324	5.02874	4.06758	3.37035	1.2847	11.268
Prss46	10.051	-0.0950119	0.0435042	31.5346	18.7607	16.9383	12.3228	33.3754	2.0115	11.1858	8.42587	7.70818	3.38041
Wasf3	26.6349	-0.0948926	0.0296055	2.78247	3.90848	21.6434	3.52081	14.6017	1.00575	0	0	3.85409	5.63402
Scml4	394.255	-0.0948221	0.00215946	230.017	197.769	848.797	75.6973	424.493	9.05174	11.1858	27.8054	17.9857	145.358
Ighv2-3	10.2793	-0.0947507	0.00228052	4.63744	14.8522	14.1152	0	27.1175	0	0	0	1.2847	1.1268
Igkv6-14	5.63224	-0.0946819	0.000162289	1.85498	28.1411	8.46915	11.4426	7.30086	0	0	0	0	0
Gm16042	4.88271	-0.0940646	0.0280409	3.70995	6.25358	11.2922	1.7604	6.25788	2.0115	1.01689	0.842587	0	0
Tesc	40.0287	-0.0933444	0.0243334	12.0573	8.59867	78.1044	4.40101	30.2464	5.02874	1.01689	5.05552	3.85409	15.7753
Boll	5.62849	-0.0929694	0.0383843	4.63744	7.81697	12.2332	2.6406	7.30086	1.00575	0	0	1.2847	5.63402
Rasal1	93.0311	-0.0914005	0.0246313	29.6796	32.0496	169.383	12.3228	101.169	5.02874	6.10136	7.58328	8.99287	55.2134
Msc	80.3401	-0.0912457	0.033247	29.6796	35.1764	101.63	9.68222	116.814	8.04599	8.13515	4.21293	6.42348	51.833
Gm43388	10.5869	-0.091195	0.0147505	1.85498	8.59867	15.0563	0.880201	13.5587	0	0	0.842587	0	3.38041
Gm43352	17.3454	-0.0911516	0.0348609	9.27488	10.1621	47.0508	6.16141	32.3324	2.0115	3.05068	1.68517	3.85409	16.9021
Pglyrp2	208.246	-0.0908894	0.0391358	109.444	111.783	427.221	34.3279	225.284	41.2357	21.3548	30.3331	28.2633	140.851
Dynap	7.50046	-0.0906636	0.0182513	19.4773	21.8875	11.2922	10.5624	31.2894	4.02299	9.15205	0	2.56939	2.25361
Gm12764	8.98124	-0.0906534	0.0338384	5.56493	4.69018	13.1742	0.880201	9.38682	1.00575	0	1.68517	0	3.38041
Scn4a	105.384	-0.0896624	0.000226218	25.0422	34.3947	115.745	10.5624	85.5244	2.0115	0	3.37035	0	7.88763
Igkv9-120	20.495	-0.0891551	0.000828023	8.3474	88.3318	51.7559	1.7604	34.4183	1.00575	1.01689	0.842587	0	9.01444
Pnmal2	36.1877	-0.0886061	0.0398767	9.27488	14.8522	30.1125	0.880201	33.3754	1.00575	5.08447	3.37035	1.2847	12.3949
Jchain	2948.18	-0.0882773	0.00697798	4906.41	6227	7757.74	1125.78	5202.38	59.3392	400.656	1242.82	296.765	2031.63
Gpr83	55.471	-0.0865689	0.00988418	44.5194	32.8313	148.681	11.4426	77.1805	4.02299	0	3.37035	7.70818	37.1846
Ccr7	741.95	-0.0865574	0.0489759	363.575	403.356	1793.58	158.436	696.711	135.776	78.3008	168.517	123.331	539.74
Trbv4	16.257	-0.0860994	0.0227959	11.1299	7.03527	25.4074	0.880201	25.0315	2.0115	1.01689	0	2.56939	7.88763
Gm4316	5.32726	-0.0859252	0.0315959	4.63744	4.69018	10.3512	1.7604	11.4728	1.00575	0	0	1.2847	3.38041
H2-Ob	412.643	-0.0847229	0.00613719	125.211	174.318	827.154	68.6557	390.074	17.0977	11.1858	31.1757	19.2704	153.245
Kcng4	7.82521	-0.0841083	0.00586694	1.85498	1.56339	7.52813	0.880201	4.17192	0	0	0	0	0
E430014B02Rik	17.2821	-0.0840903	0.00976398	13.9123	12.5072	40.4637	1.7604	28.1605	1.00575	2.03379	0	0	10.1412
A430078G23Rik	176.886	-0.0839744	0.00418841	140.051	74.2612	265.367	25.5258	185.65	12.069	4.06758	9.26846	1.2847	59.7207
Igkv4-53	13.8235	-0.083562	0.00294201	2.78247	47.6835	23.5254	1.7604	9.38682	0	0	2.52776	0	2.25361
Gm6934	12.4695	-0.0826351	0.0228992	7.41991	6.25358	24.4664	5.28121	13.5587	1.00575	1.01689	0	0	7.88763
Sostdc1	16.6713	-0.0826316	0.0301274	5.56493	9.38036	26.3485	1.7604	11.4728	2.0115	1.01689	0	0	7.88763
Slc6a20a	11.4724	-0.0824055	0.0171365	2.78247	3.12679	16.9383	0	5.2149	0	0	0.842587	0	1.1268
Gm11707	5.37545	-0.0823436	0.0495699	1.85498	5.47188	7.52813	1.7604	7.30086	0	1.01689	0.842587	0	2.25361
Gm30211	27.6023	-0.0823069	0.0142963	11.1299	13.2888	47.9918	0.880201	11.4728	1.00575	2.03379	0.842587	0	9.01444
Gm26551	22.3233	-0.0822428	0.0319551	14.8398	15.6339	40.4637	7.92181	15.6447	1.00575	1.01689	3.37035	0	15.7753
Trbv2	20.5021	-0.0819434	0.0180202	4.63744	10.1621	63.0481	1.7604	23.9885	2.0115	4.06758	7.58328	0	3.38041
St8sia1	204.847	-0.0816242	0.0116558	119.646	93.8036	408.401	36.9685	161.662	13.0747	5.08447	13.4814	11.5623	96.9052
Sell	2438.82	-0.0816121	0.0093111	1444.1	1807.28	6090.26	494.673	2794.14	103.592	98.6387	227.498	222.252	1387.1
Chil5	4.57133	-0.0815643	0.0229077	2.78247	7.03527	9.41017	1.7604	3.12894	0	0	0.842587	0	1.1268
Gm11998	5.6553	-0.0798508	0.00366542	3.70995	1.56339	20.7024	2.6406	7.30086	0	0	0	0	1.1268
Igkv2-109	16.5975	-0.0793005	0.00198863	7.41991	36.7398	66.8122	0.880201	22.9456	0	2.03379	4.21293	0	2.25361
Gm15848	9.95902	-0.0792259	0.0136842	0.927488	0.781697	10.3512	1.7604	5.2149	0	0	0	0	1.1268
Fgf23	9.60816	-0.0792257	0.0100438	8.3474	27.3594	28.2305	6.16141	51.106	0	2.03379	1.68517	5.13879	7.88763
Igkv4-57	12.3333	-0.0783486	0.00576053	24.1147	60.1907	24.4664	2.6406	11.4728	0	1.01689	0.842587	1.2847	10.1412
Izumo1r	108.917	-0.0778921	0.00958158	46.3744	68.0076	414.988	29.9268	160.619	9.05174	10.1689	6.7407	11.5623	72.1155
Naip1	39.8539	-0.0775307	0.0431483	6.49242	15.6339	60.2251	1.7604	26.0745	2.0115	1.01689	6.7407	3.85409	13.5217
Itih3	18.9587	-0.0774722	0.0485644	8.3474	7.03527	9.41017	1.7604	20.8596	1.00575	0	0	5.13879	5.63402
Slc16a9	69.9982	-0.0774211	0.0332368	12.0573	31.2679	78.1044	4.40101	36.5043	1.00575	1.01689	4.21293	3.85409	27.0433
Trbv1	27.844	-0.0773173	0.0258556	13.9123	14.8522	95.0427	13.203	20.8596	2.0115	1.01689	4.21293	1.2847	23.6629
Gm11690	5.51069	-0.0770042	0.00806452	2.78247	1.56339	4.70508	2.6406	3.12894	0	0	0	0	0
Cpne4	18.0772	-0.0768106	0.0228992	1.85498	8.59867	24.4664	2.6406	13.5587	0	0	0	1.2847	6.76083
Ighg1	6910.96	-0.0767994	0.0093111	16331.2	20045.8	23640.2	6024.98	15634.3	133.765	2979.5	5078.27	738.7	3535.91
Cldn19	13.5818	-0.0763855	0.0310406	0.927488	1.56339	7.52813	3.52081	18.7736	1.00575	2.03379	0.842587	0	0
Igsf11	5.77317	-0.0763457	0.0184366	1.85498	3.12679	4.70508	0.880201	6.25788	0	1.01689	0	0	0
Clec2i	161.427	-0.0742819	0.0480481	63.0692	70.3527	251.251	18.4842	162.705	9.05174	12.2027	21.0647	16.7011	91.2712
Gm44888	10.3169	-0.074062	0.0441463	5.56493	6.25358	17.8793	1.7604	10.4298	5.02874	0	0.842587	1.2847	1.1268
Gm10309	4.5958	-0.0737191	0.012888	3.70995	3.12679	4.70508	0	9.38682	0	0	0	0	1.1268
Unc5cl	30.53	-0.0736231	0.0299191	15.7673	7.81697	61.1661	1.7604	17.7307	1.00575	1.01689	1.68517	2.56939	14.6485
Prl2c3	17.6868	-0.0721664	0.0210083	3.70995	62.5358	114.804	14.0832	30.2464	5.02874	15.2534	7.58328	6.42348	5.63402
Zfp831	211.12	-0.0720484	0.0314347	115.936	85.9867	368.878	34.3279	164.791	13.0747	5.08447	24.435	12.847	111.554
Cd5	374.628	-0.0719551	0.0401928	188.28	157.903	1021.94	54.5725	329.582	42.2414	27.4561	68.2495	43.6797	241.136
Cldn13	10.0409	-0.0719457	0.0186082	3.70995	1.56339	26.3485	0.880201	6.25788	0	0	0.842587	0	2.25361
Cacna1i	99.4812	-0.0717764	0.00856735	51.0119	53.9371	173.147	15.8436	55.2779	1.00575	1.01689	5.89811	2.56939	34.9309
Nxph1	17.4244	-0.0710317	0.0190825	9.27488	9.38036	31.0535	2.6406	12.5158	0	0	0	0	9.01444
Btla	106.566	-0.0706319	0.0304226	42.6645	68.0076	167.501	13.203	108.47	6.03449	5.08447	5.05552	8.99287	58.5939
Gm18180	7.06117	-0.0705771	0.0291916	1.85498	35.9581	23.5254	3.52081	6.25788	5.02874	3.05068	1.68517	1.2847	1.1268
Gm48114	4.62596	-0.0695497	0.0410148	2.78247	4.69018	14.1152	2.6406	9.38682	0	2.03379	0.842587	0	2.25361
Gm34006	7.44217	-0.0693887	0.0322744	6.49242	1.56339	10.3512	0	4.17192	1.00575	1.01689	0	0	0
Cpne5	10.8093	-0.068693	0.0255765	9.27488	4.69018	41.4047	3.52081	4.17192	2.0115	0	1.68517	2.56939	3.38041
Mzb1	130.871	-0.0686227	0.00566179	219.815	266.559	479.918	41.3695	248.229	0	11.1858	38.759	15.4164	76.6227
Igkv8-27	23.2171	-0.0685678	0.0341906	15.7673	41.4299	19.7613	2.6406	41.7192	0	0	7.58328	6.42348	10.1412
Igkv14-111	70.0312	-0.0676521	0.00156698	38.9545	226.692	193.849	22.005	222.155	0	11.1858	8.42587	1.2847	29.2969
Cmah	1415.75	-0.0672363	0.0346291	656.662	763.718	2283.85	206.847	878.189	23.1322	41.6927	147.453	164.441	654.674
Tcerg1l	8.02001	-0.067042	0.0112615	4.63744	0.781697	15.0563	0.880201	3.12894	0	0	0	0	1.1268
Gm15478	13.4429	-0.0667348	0.0250031	3.70995	4.69018	31.9946	4.40101	10.4298	0	0	0.842587	0	6.76083
Fcrla	265.321	-0.0665642	0.0284454	87.1839	176.664	478.977	47.5309	286.819	8.04599	7.11826	37.0738	16.7011	140.851
Dmrta1	8.65462	-0.0665637	0.0456137	1.85498	4.69018	20.7024	2.6406	16.6877	0	1.01689	0	3.85409	4.50722
Vwa3b	7.50055	-0.0664948	0.042101	0.927488	3.90848	17.8793	1.7604	6.25788	1.00575	0	0	1.2847	2.25361
Igkv4-80	11.8554	-0.0659434	0.00176848	9.27488	96.1487	30.1125	0.880201	8.34384	1.00575	0	3.37035	0	2.25361
Tnfrsf13c	307.413	-0.0654671	0.00440313	112.226	186.826	727.406	69.5359	340.011	8.04599	5.08447	31.1757	1.2847	96.9052
Igkv8-24	14.4101	-0.0644579	0.00331694	14.8398	40.6482	28.2305	0.880201	10.4298	0	0	2.52776	0	1.1268
Akr1cl	9.9693	-0.0642584	0.0282541	2.78247	3.90848	17.8793	0.880201	13.5587	0	0	0	0	4.50722
D630023O14Rik	4.78486	-0.0635508	0.0094938	3.70995	3.90848	13.1742	5.28121	32.3324	0	2.03379	0	0	1.1268
Gm36931	8.30991	-0.0634079	0.0256247	10.2024	2.34509	15.9973	0	12.5158	0	0	0.842587	0	3.38041
Colq	128.906	-0.0633456	0.0329141	37.0995	72.6978	246.546	22.005	149.146	2.0115	9.15205	9.26846	8.99287	73.2423
Bank1	523.171	-0.0632735	0.0299191	178.078	239.199	881.732	105.624	479.771	10.0575	10.1689	48.87	35.9715	252.404
D930028M14Rik	7.92692	-0.0626537	0.0260679	3.70995	2.34509	28.2305	1.7604	5.2149	0	1.01689	0	0	3.38041
Ighv1-54	4.65671	-0.0622133	0.0356134	3.70995	12.5072	7.52813	1.7604	5.2149	0	0	0.842587	1.2847	1.1268
Tmem179	13.9673	-0.0615006	0.0346981	0.927488	3.12679	0	3.52081	6.25788	0	1.01689	0	0	0
Iglc3	189.187	-0.0614158	0.0208187	81.619	125.853	393.345	37.8487	330.625	1.00575	16.2703	21.9073	8.99287	103.666
Igkv12-46	81.6521	-0.0612148	0.000353851	67.7067	368.179	282.305	16.7238	188.779	0	0	7.58328	6.42348	24.7897
Igkv2-137	19.714	-0.0607861	0.0104745	8.3474	53.9371	23.5254	3.52081	45.8911	0	0	3.37035	0	10.1412
Dapl1	77.4369	-0.0605238	0.0117106	49.1569	46.9018	263.485	21.1248	92.8252	2.0115	2.03379	5.89811	1.2847	46.199
Ntrk1	34.586	-0.060361	0.0180167	5.56493	14.0705	50.8149	8.80201	36.5043	0	0	0	0	14.6485
Ccl20	11.3239	-0.0594509	0.0185559	1.85498	11.7255	19.7613	0.880201	0	0	1.01689	0	0	1.1268
Igkv12-98	9.4442	-0.0583977	0.0189818	3.70995	10.1621	12.2332	6.16141	13.5587	1.00575	0	0	1.2847	1.1268
Gm2682	189.149	-0.058363	0.0194308	127.993	87.5501	411.224	21.1248	170.006	5.02874	4.06758	5.89811	8.99287	93.5248
2010007H06Rik	88.139	-0.058325	0.0483193	19.4773	24.2326	96.9247	10.5624	55.2779	0	4.06758	7.58328	1.2847	29.2969
Adam6b	6.36213	-0.0568017	0.0386434	4.63744	3.12679	13.1742	0	3.12894	0	0	1.68517	0	0
Igkv12-41	12.4319	-0.0565639	0.0493834	6.49242	20.3241	66.8122	4.40101	8.34384	1.00575	0	3.37035	2.56939	13.5217
Igkv10-96	133.421	-0.0562369	0.0295797	47.3019	576.892	249.369	32.5675	163.748	2.0115	12.2027	20.2221	37.2562	104.793
Npffr1	3.84574	-0.0561965	0.0134991	0.927488	1.56339	1.88203	1.7604	10.4298	0	0	0	0	0
Igkv4-50	10.3888	-0.0559606	0.013668	4.63744	17.979	60.2251	0	23.9885	0	0	4.21293	1.2847	4.50722
Iglc2	437.456	-0.0552862	0.0260245	167.875	287.664	869.499	84.4993	449.524	4.02299	8.13515	30.3331	23.1245	220.854
Trbv20	6.71334	-0.0542704	0.0418134	2.78247	5.47188	19.7613	1.7604	12.5158	0	0	0	0	5.63402
Ighv6-3	3.68966	-0.0537772	0.0326553	1.85498	3.90848	10.3512	0	11.4728	1.00575	0	0	0	1.1268
Tdgf1	4.15196	-0.0535573	0.012888	0.927488	3.90848	17.8793	1.7604	4.17192	0	1.01689	0	0	0
Gm28935	5.70961	-0.0531732	0.0383843	1.85498	5.47188	14.1152	0	12.5158	0	1.01689	0.842587	0	1.1268
Igkv4-86	27.6597	-0.0530782	0.0077903	6.49242	66.4442	66.8122	1.7604	7.30086	0	0	0.842587	0	10.1412
Ighg2c	29.4257	-0.0523865	0.00418981	21.3322	118.818	84.6915	5.28121	61.5358	2.0115	0	10.9536	2.56939	2.25361
Chst3	476.646	-0.0512782	0.0285615	141.906	211.84	766.928	58.9735	522.533	6.03449	8.13515	20.2221	10.2776	205.078
Nr1h4	6.71836	-0.0509176	0.02284	0.927488	1.56339	26.3485	0.880201	6.25788	1.00575	1.01689	0	0	0
Pou2af1	841.099	-0.0508249	0.0243295	414.587	660.534	1818.04	180.441	1235.93	6.03449	18.3041	85.9439	19.2704	452.976
Igkv3-2	126.717	-0.0507858	0.00386778	846.797	272.812	278.541	127.629	75.0946	0	23.3886	6.7407	1.2847	74.3691
Gm11346	169.526	-0.0507833	0.0160051	93.6763	80.5148	408.401	23.7654	166.877	4.02299	1.01689	3.37035	3.85409	74.3691
Igkv14-100	13.566	-0.050186	0.0208187	25.0422	62.5358	36.6996	0.880201	15.6447	0	1.01689	0.842587	0	13.5217
A930002I21Rik	10.3051	-0.0500835	0.0288469	15.7673	4.69018	38.5817	0	16.6877	0	0	1.68517	0	6.76083
Spib	652.664	-0.0497016	0.0474921	180.86	282.974	1188.5	99.4628	545.478	13.0747	8.13515	43.8145	28.2633	324.52
Jhy	34.9776	-0.0496375	0.0421609	5.56493	11.7255	55.52	7.92181	16.6877	0	0	0	0	14.6485
Igkv4-79	6.10347	-0.0495654	0.0300368	2.78247	14.0705	7.52813	0.880201	30.2464	0	0	0	1.2847	4.50722
Igkv1-135	95.4472	-0.0494784	0.0199757	30.6071	153.994	320.887	15.8436	190.865	0	5.08447	9.26846	7.70818	61.9743
Ly6h	18.1886	-0.0489364	0.0495785	0.927488	0.781697	20.7024	2.6406	17.7307	0	0	0	0	5.63402
Ighv1-15	5.45471	-0.0487015	0.000974993	10.2024	33.613	18.8203	1.7604	1.04298	0	0	0	0	0
Slc16a5	53.6664	-0.0483968	0.0134991	15.7673	24.2326	157.15	1.7604	44.8481	2.0115	0	0.842587	2.56939	16.9021
Ighv1-18	7.10409	-0.0477323	0.0280078	4.63744	21.8875	4.70508	0	2.08596	0	0	0	0	2.25361
Igkv9-124	6.09479	-0.0471632	0.0224404	0	18.7607	31.0535	1.7604	7.30086	0	0	0.842587	0	3.38041
Igkv5-37	9.5517	-0.0470486	0.00739061	6.49242	25.796	3.76407	0.880201	70.9226	0	4.06758	0.842587	0	0
Fgb	23.8299	-0.0466614	0.0329141	4.63744	0.781697	15.9973	7.04161	96.9971	5.02874	9.15205	0.842587	0	0
Cacna2d4	48.9028	-0.0465116	0.011134	49.1569	27.3594	130.801	0.880201	47.9771	2.0115	0	0	2.56939	15.7753
A530030E21Rik	76.1949	-0.0457099	0.0430977	32.4621	42.2116	106.335	14.0832	61.5358	0	1.01689	4.21293	0	32.6773
Cd79b	899.52	-0.0455118	0.0258313	308.854	496.378	2115.41	185.722	840.642	5.02874	7.11826	42.1293	19.2704	404.523
Ighg3	286.965	-0.044769	0.00246443	110.371	1343.74	925.96	80.9785	597.627	2.0115	15.2534	12.6388	0	114.934
Dtx1	329.644	-0.0436087	0.00694047	98.3138	241.544	929.724	35.2081	571.553	1.00575	2.03379	5.05552	5.13879	111.554
Cxcr5	360.66	-0.0429608	0.0356402	100.169	177.445	710.467	36.0883	381.731	4.02299	2.03379	12.6388	6.42348	157.753
Srpk3	151.627	-0.0420214	0.037563	38.027	68.0076	287.951	17.604	115.771	2.0115	1.01689	7.58328	0	56.3402
Actn2	119.794	-0.0411876	0.0386944	5.56493	6.25358	30.1125	4.40101	12.5158	1.00575	1.01689	0	0	3.38041
Ighv2-6	4.14601	-0.0410205	0.0185764	2.78247	13.2888	17.8793	0	16.6877	0	0	1.68517	0	0
Wnt3	3.79003	-0.0409199	0.0427146	0.927488	2.34509	14.1152	1.7604	0	0	0	0	0	1.1268
Blk	290.98	-0.0397099	0.0293574	61.2142	125.072	535.438	34.3279	392.16	0	3.05068	11.7962	3.85409	102.539
Cd79a	1113.72	-0.0392968	0.0321016	463.744	630.048	2496.52	272.862	1250.53	3.01725	8.13515	48.0275	6.42348	498.048
Nsg2	89.9388	-0.0376572	0.0463891	51.0119	53.1554	272.895	11.4426	117.857	0	3.05068	9.26846	0	49.5794
4930426D05Rik	42.2269	-0.036817	0.0251707	16.6948	16.4156	108.217	6.16141	37.5473	0	0	0	0	14.6485
Igkv16-104	42.1896	-0.0358235	0.00823205	6.49242	139.924	239.959	12.3228	51.106	0	0	0	2.56939	19.1557
Ampd1	155.208	-0.0356795	0.0342232	11.1299	14.8522	59.284	5.28121	17.7307	0	1.01689	0	0	7.88763
Pax5	778.622	-0.0349419	0.0495699	246.712	349.419	1514.1	97.7024	592.413	3.01725	2.03379	24.435	2.56939	295.223
Igkv4-59	81.785	-0.034494	0.0346291	87.1839	413.518	277.6	1.7604	98.0401	0	2.03379	29.4905	1.2847	49.5794
Cd19	965.157	-0.0332454	0.0488047	336.678	516.702	1941.32	184.842	1061.75	2.0115	3.05068	26.9628	2.56939	407.903
Acta1	3741.19	-0.0325734	0.00228052	5.56493	57.8456	142.093	25.5258	2.08596	0	1.01689	0.842587	0	1.1268
Ighd	1628.27	-0.0309759	0.0466996	643.677	770.753	3162.76	264.941	1538.4	5.02874	0	34.5461	11.5623	563.402
Igkv3-4	142.984	-0.0289514	0.0412106	18.5498	297.827	276.659	21.1248	251.358	0	0	29.4905	1.2847	37.1846
Gm44090	3.69528	-0.0274041	0.0214843	5.56493	1.56339	5.6461	0.880201	37.5473	0	1.01689	0	0	0
Tnnc2	1046	-0.016594	0.0344089	0	10.9438	41.4047	4.40101	0	0	0	0	0	0
Myh4	5245.89	-0.0150617	0.0025915	0.927488	28.1411	206.083	18.4842	0	0	0	0	0	0
Igkv3-9	4.05285	-0.0140993	0.0483837	0	7.03527	32.9356	0	18.7736	0	0	0	0	0

## Sheet: Up regulated genes
gene	baseMean	log2FoldChange	padj	4T1-Cas9-sgCon-tumor-1_norm	4T1-Cas9-sgCon-tumor-2_norm	4T1-Cas9-sgCon-tumor-3_norm	4T1-Cas9-sgCon-tumor-4_norm	4T1-Cas9-sgCon-tumor-5_norm	4T1-Cas9-sgTaz-tumor-1_norm	4T1-Cas9-sgTaz-tumor-2_norm	4T1-Cas9-sgTaz-tumor-3_norm	4T1-Cas9-sgTaz-tumor-4_norm	4T1-Cas9-sgTaz-tumor-5_norm
H19	4996.42	1.15736	0.0446326	1918.97	2303.66	1340.01	2749.75	4050.93	2773.86	20046	4988.96	10533.2	16418.7
Tbx2	153.495	0.916418	0.0419424	47.3019	80.5148	50.8149	154.915	40.6762	578.306	48.8109	161.777	136.178	105.92
Scpep1	995.77	0.347447	0.00159884	982.21	1106.1	1015.36	1035.12	879.232	1496.55	1267.05	1367.52	1247.44	1165.12
Alox12	31.6167	0.591497	0.0348572	6.49242	17.979	16.9383	18.4842	14.6017	28.161	19.321	20.2221	35.9715	31.5505
Acvrl1	359.148	0.229169	0.0438666	255.059	275.939	281.364	304.55	238.842	356.035	304.051	297.433	332.736	358.324
Adora3	41.2734	0.45715	0.0417004	43.592	42.9933	33.8766	49.2913	30.2464	70.4024	62.0305	48.87	66.8042	66.4815
Loxl3	1420.35	0.407392	0.0104266	1761.3	1755.69	1411.52	1466.42	1981.66	2153.31	3089.32	2147.75	2162.14	2136.42
Usp32	975.801	0.182406	0.0243994	932.126	1012.3	925.96	874.04	917.822	1144.54	1037.23	1123.17	1071.44	994.969
Col6a1	6367.36	0.693271	4.84307e-05	4046.63	5528.94	4970.45	5338.42	4418.06	7725.16	5806.46	8612.08	10376.5	8247.08
Sync	38.2169	0.725745	0.0358458	14.8398	27.3594	33.8766	21.1248	13.5587	53.3047	40.6758	58.9811	43.6797	33.8041
Naglu	597.056	0.294544	0.0486484	437.775	518.265	728.347	627.584	481.857	799.57	680.302	756.643	779.811	616.362
Smo	1391.45	0.322269	0.0487577	1753.88	1466.46	915.609	1588.76	1315.2	2075.87	1977.86	1972.5	1686.81	1770.21
2022-09-07	4586.03	0.205774	0.00535933	4741.32	5235.02	4417.13	4903.6	4753.9	5685.5	5192.26	5806.27	5910.89	5506.7
Cpa3	268.994	1.35574	0.000947556	51.9394	152.431	85.6325	96.8222	23.9885	281.61	168.804	155.879	247.946	335.788
Siae	725.826	0.395621	0.00238809	835.667	827.035	718.937	734.968	750.946	1301.44	979.269	1086.09	1007.2	881.161
Tmem25	30.0491	1.0161	0.00412261	17.6223	21.8875	23.5254	22.8852	9.38682	31.1782	36.6082	61.5088	34.6868	54.0866
Acp2	1219.47	0.320614	0.00907569	983.138	1197.56	1109.46	1242.84	900.092	1540.81	1184.68	1344.77	1613.58	1343.15
Tiam1	640.811	0.428616	0.0211478	524.031	613.632	927.842	505.236	464.126	1067.1	828.769	749.06	924.981	834.962
Axl	7240.45	0.562156	0.000452042	6809.62	7754.43	6470.43	8120.74	6104.56	13273.9	8745.29	11650.4	11860.3	8565.97
Plekha3	780.437	0.156467	0.0493834	743.846	845.796	870.44	722.645	770.762	886.065	931.475	890.614	882.586	880.035
Cd36	7851.54	0.573615	0.0489601	243.002	436.187	297.361	319.513	238.842	381.179	161.686	772.652	808.074	748.198
Prkar2b	1798.78	0.557349	0.0177755	452.614	515.92	431.927	542.204	531.92	1222.99	593.866	796.245	849.184	570.163
Hmgn2	599.854	0.282947	0.0226762	723.441	623.012	626.717	621.422	631.003	897.128	696.572	824.893	819.636	836.089
Pafah1b2	2198.97	0.241158	0.00907569	2286.26	2391.21	1949.79	2426.72	2047.37	2556.61	2476.14	2839.52	2830.19	2689.68
Glg1	3670.42	0.257764	0.0343113	4706.08	3744.33	2922.8	3332.44	3847.55	4449.43	4186.55	4929.98	4903.69	4690.89
Fcgrt	2094.7	0.665418	0.00653543	728.078	1421.91	1133.92	1519.23	672.722	1674.57	1474.5	1952.27	2208.39	2164.59
Bicd1	78.0062	0.417998	0.0254496	55.6493	61.7541	45.1688	72.1765	65.7077	90.5174	80.3346	83.4161	96.3522	85.6372
Ncstn	1495.54	0.287605	0.00132767	1605.48	1529.78	1492.45	1518.35	1394.46	2014.51	1704.31	2027.26	1975.86	1642.88
Cp	10176.6	0.441441	0.00985657	13314.1	12504.8	8344.93	12191.7	9972.97	14896.1	12163.1	18479.6	19188.2	16153.9
Crot	733.536	0.18489	0.0378631	574.115	710.563	612.602	668.073	584.069	721.122	683.353	749.902	788.804	713.267
Calr	11314.5	0.183698	0.0285016	13134.2	11620.7	10798.2	11867.8	11817	12824.3	13377.2	13277.5	14447.7	14532.4
Hlf	86.3143	1.5387	0.00461866	8.3474	21.1058	11.2922	24.6456	16.6877	136.782	10.1689	65.7218	42.395	36.0578
Ssbp2	262.491	0.496232	0.00147654	209.612	213.403	262.544	214.769	165.834	307.759	255.24	351.359	368.708	285.082
Etv1	1430.3	0.428211	0.0129964	1940.31	1624.37	1228.03	2117.76	1626.01	2858.34	2497.49	2460.35	2555.26	1838.95
Pkn2	1682.09	0.265067	0.0161361	1922.68	1803.37	1315.54	1494.58	1750.12	2048.71	1982.94	2100.57	2131.31	1988.81
Adgre1	887.642	0.835926	0.00727695	628.837	1050.6	591.899	901.326	306.636	1192.82	839.954	1548.67	1770.31	1646.26
Plekha8	355.036	0.373574	0.00289993	324.621	282.974	233.372	337.997	302.464	421.409	414.893	348.831	399.541	397.762
Por	1827.12	0.325618	0.0280645	1081.45	1148.31	1008.77	1013.11	978.315	1834.49	1229.42	1308.54	1252.58	1280.05
Igf1r	2094.03	0.366013	0.00508844	2534.83	2316.95	1741.82	2573.71	2209.03	3191.24	3100.51	3487.47	2845.6	2566.86
Adcy9	122.689	0.783442	0.00420176	43.592	40.6482	31.9946	51.9319	35.4613	83.4771	36.6082	82.5735	87.3594	95.7784
Ctr9	1538.93	0.289856	0.042667	1286.43	1360.15	1380.47	1556.2	1092	1932.04	1351.45	1992.72	1735.62	1613.58
Pcyt1a	801.914	0.354432	0.0113763	540.726	754.338	549.554	628.464	500.63	763.363	638.609	877.133	881.302	813.553
Slc30a4	207.467	0.488561	0.00279351	246.712	232.164	198.554	158.436	197.123	282.615	261.342	326.081	371.277	278.321
Crkl	1316.86	0.182556	0.0142963	1281.79	1349.21	1262.84	1316.78	1187.95	1410.06	1646.35	1382.69	1454.28	1468.23
Tep1	905.48	0.253283	0.0241278	931.198	842.669	698.234	775.457	834.384	1035.92	836.904	1097.89	1084.28	956.657
Sulf2	950.752	0.78065	0.00415126	451.687	715.253	534.497	903.967	338.968	1233.05	693.522	1196.47	1405.46	1014.12
Zmiz1	2534.5	0.23714	0.0410537	2575.64	2337.27	2080.59	2492.73	2093.26	2863.37	2529.02	3527.07	2688.87	2525.17
Tle1	546.94	0.302918	0.034176	486.004	630.048	470.508	639.906	481.857	634.627	623.356	800.458	849.184	618.616
Ccl8	3167.22	0.866573	0.0380021	789.293	3861.58	4956.33	2211.07	936.596	4866.82	5846.12	4378.92	5993.11	9127.12
Sardh	240.937	0.521231	0.0493834	114.081	124.29	71.5173	196.285	77.1805	161.926	104.74	233.397	210.69	305.364
Kdsr	808.879	0.351642	0.00143001	702.109	777.788	699.175	789.541	635.175	1018.82	1044.35	899.883	886.441	865.386
Aldh3a2	1620.13	0.277775	0.00694047	1762.23	1735.37	1404.94	1510.43	1493.55	1860.64	2091.75	2002.83	2189.12	1681.19
2610507B11Rik	5051.95	0.260015	0.00824455	4497.39	4651.88	3847.82	4359.64	4128.11	5603.03	4775.33	5296.5	5359.75	5258.8
Lmbr1	252.119	0.451415	0.0120403	177.15	222.784	156.209	199.806	127.244	247.414	252.19	283.952	316.035	192.684
Zfp715	544.149	0.223754	0.0359291	522.176	503.413	473.331	390.809	420.321	538.076	534.886	513.135	576.829	619.743
Etv5	818.675	0.465554	0.000362823	866.274	865.339	674.709	991.987	663.335	1102.3	1220.27	1156.87	1077.86	1220.33
Cad	1129.25	0.273947	0.0335082	1181.62	1104.54	1037	1013.11	1176.48	1762.07	1132.82	1541.09	1193.48	1324
Anapc1	2567.84	0.260531	0.0224396	2746.29	2580.38	2328.07	2334.29	2259.09	3289.8	2335.81	3200.99	3389.03	2937.58
Wdfy2	1084.05	0.399277	0.000720713	911.721	994.319	973.952	1080.89	760.332	1375.86	1096.21	1387.74	1325.81	1209.06
Stc1	672.832	1.29417	1.17322e-06	323.693	605.815	547.672	631.104	497.501	2018.54	1527.37	1025.43	1121.54	1037.79
Yes1	814.031	0.305177	0.0342232	880.187	859.867	544.849	942.696	783.278	1021.84	1140.96	1048.18	1034.18	987.081
Efr3a	3411.96	0.372084	0.00241865	3629.26	3796.7	3400.83	3317.48	2914.09	5034.78	3603.87	4946.83	5000.04	4173.69
Slc25a13	384.586	0.51402	0.00503064	554.638	445.567	291.715	434.819	364	667.817	575.562	671.542	688.597	560.022
Map2	486.333	0.687924	0.0184093	402.53	428.37	219.257	540.444	253.444	442.529	437.264	821.522	1004.63	701.999
Gzmb	251.411	0.688501	0.0322965	141.906	382.25	315.241	217.41	139.759	542.099	703.691	289.85	336.59	473.258
C4a	103.151	0.524514	0.0243614	63.9967	68.0076	67.7532	58.9735	57.3639	113.65	52.8785	126.388	132.324	83.3836
Steap2	1509.05	0.355136	0.0159357	1972.77	1872.95	1394.59	1762.16	2126.64	2763.8	2795.44	2193.25	2575.82	1934.72
Capza2	3360.27	0.195715	0.0193186	3469.73	3701.34	3071.48	3636.11	3031.94	3750.44	3807.25	3997.23	4138.01	3983.26
Eps8	2017	0.291939	0.0441463	2989.3	2443.58	1644.9	2327.25	2078.66	2884.49	3095.43	3016.46	3198.89	2700.95
Fcrls	125.427	0.722362	0.0316853	38.9545	50.0286	8.46915	62.4943	27.1175	44.2529	83.3853	74.1476	82.2206	96.9052
Lcorl	392.104	0.252691	0.042431	323.693	371.306	338.766	254.378	312.894	362.07	346.761	454.154	411.103	413.537
Lbp	535.86	0.905646	0.0430977	176.223	554.223	105.394	504.355	247.186	1827.45	230.835	932.744	782.38	588.192
Pdcd1lg2	221.184	0.993747	0.00399842	113.154	228.256	369.819	146.113	105.341	457.616	434.214	385.062	386.694	494.667
Nbr1	2719.42	0.225545	0.0186082	2761.13	2495.96	2177.51	2503.29	2399.9	2600.87	2821.88	3074.6	3345.35	2910.54
Rnd3	1247.62	0.492109	0.0279737	1036.93	1229.61	732.111	1768.32	778.063	2062.79	1318.91	1850.32	1860.24	1605.7
Cntnap1	221.183	0.995077	0.000100961	76.9815	145.396	152.445	161.957	123.072	332.903	206.429	330.294	289.057	237.756
Taok1	3118.14	0.309048	0.00625195	3261.05	2853.19	2205.74	2792	2836.91	3320.98	3582.52	3711.6	3886.21	3309.43
Arl5b	790.633	0.254669	0.0232041	783.728	805.148	620.13	708.562	724.871	750.289	904.019	930.216	1044.46	857.498
Igfbp4	20726.1	0.562706	0.0185223	16060.4	22467.5	21814.6	30483.1	15483	56488.9	24461.4	35995.3	31648.5	25798.2
Tns4	4223.72	0.387595	0.000770855	5820.92	5632.91	4734.25	4992.5	5615.4	7189.09	7877.88	7781.29	6532.68	6569.27
Zfp334	314.721	0.455772	0.012817	382.125	356.454	215.493	349.44	289.948	470.69	524.717	451.627	471.484	420.298
Pltp	1373.34	0.690763	0.016573	279.174	792.641	854.443	501.715	358.785	998.709	712.843	1013.63	1154.94	1239.49
Rab5a	1094.73	0.230443	0.025216	1055.48	1232.74	980.539	1058.88	967.885	1103.31	1413.48	1264.72	1396.46	1207.93
B4galt5	1722.41	0.233904	0.042567	1860.54	2276.3	2122.93	2012.14	1879.45	2574.72	2480.2	2483.95	2312.45	2516.16
Cadps2	212.307	0.52875	0.032273	84.4014	68.0076	37.6407	51.0517	88.6533	84.4829	79.3177	153.351	118.192	107.046
Cyth3	985.688	0.227252	0.0237667	973.863	958.36	881.732	1013.99	854.201	1094.25	1070.79	1009.42	1336.08	1116.66
Ro60	1312.02	0.475135	0.00276219	1419.06	1614.2	951.368	1466.42	1179.61	1942.1	1739.91	1983.45	2262.35	1708.24
2022-09-08	1693.62	0.238756	0.0431465	1824.37	1757.25	1266.61	1874.83	1615.58	2063.8	2134.46	2023.89	2013.12	1974.16
Dhx40	925.454	0.255973	0.00127523	753.121	904.423	909.022	932.133	850.029	1056.04	1027.06	1075.14	1071.44	1038.91
Akap1	541.63	0.373346	0.0310404	379.343	429.152	263.485	415.455	391.117	590.375	420.994	565.376	545.996	498.048
Trim37	694.803	0.275352	0.0129942	783.728	869.247	605.074	772.817	718.613	950.433	953.847	958.864	935.259	876.654
Scrn1	154.594	1.11771	0.00311327	44.5194	109.438	155.268	146.113	82.3954	417.386	184.058	289.85	214.544	216.347
Gdpd2	40.5536	0.836419	0.0351825	17.6223	46.1201	23.5254	55.4527	32.3324	87.5001	25.4223	123.86	106.63	67.6083
Sema6a	237.39	0.798777	0.0121797	89.9664	111.783	59.284	162.837	102.212	342.96	105.757	203.063	219.683	178.035
Akt3	1373.3	0.375049	0.00879205	1560.96	1636.09	1179.09	1075.61	1315.2	1699.72	1678.89	1932.05	2031.11	1836.69
Rev3l	1238.2	0.293654	0.0417237	944.183	807.493	894.907	558.048	741.559	833.766	1037.23	1175.41	1076.58	990.461
Atp2b1	3541.42	0.271113	0.0160051	4386.09	3724	3109.12	3493.52	3231.15	4001.87	4616.7	4583.67	4962.78	4171.43
Uhrf1bp1l	1131.38	0.243998	0.00119655	1102.78	1091.25	1083.11	972.623	1042.98	1208.91	1241.63	1359.09	1309.11	1216.95
Psen1	1173.71	0.185169	0.0243334	1185.33	1099.85	1104.75	1071.21	1040.89	1365.81	1097.23	1329.6	1323.24	1239.49
Pde7b	145.289	0.363361	0.0460785	87.1839	97.7121	70.5762	93.3013	69.8797	96.5519	81.3515	152.508	129.754	131.836
Nudt4	5281	0.434941	0.0116682	4783.06	5709.51	4384.2	6530.21	3949.76	8236.08	5891.88	7679.34	8495.7	5967.56
Igf1	1203.39	0.859219	0.00683857	166.948	372.088	444.16	266.701	240.928	439.512	289.815	649.635	832.483	842.85
Slc5a8	20.2055	0.107283	0.0419424	1.85498	0.781697	2.82305	3.52081	4.17192	4.02299	1.01689	6.7407	19.2704	14.6485
Vps26a	1314.64	0.201175	0.0228992	1408.85	1375	1189.44	1364.31	1180.65	1383.91	1585.34	1569.74	1616.15	1485.13
Slc29a3	804.327	0.26172	0.0454606	903.374	740.267	671.886	745.531	549.65	926.295	780.975	917.577	999.494	914.966
Slc16a7	230.723	0.628984	0.00520014	67.7067	105.529	67.7532	82.7389	60.4928	110.632	87.4529	149.98	156.733	139.724
Egfr	672.625	0.648733	0.00638702	284.739	387.722	315.241	370.565	374.43	923.277	332.524	480.275	693.736	526.218
Col6a2	4086.93	0.745742	0.000253043	2325.21	2766.43	2160.57	2885.3	2543.83	4374	2748.66	4608.95	6089.46	4428.34
Wdr82	1306.43	0.218479	0.032703	1347.64	1339.83	1360.71	1270.13	1179.61	1761.07	1380.94	1680.96	1391.33	1543.72
Sptbn1	8660.68	0.201388	0.0325623	6764.17	6429.46	6361.27	5662.34	6348.62	6961.79	6405.42	7826.79	8396.78	7495.51
Wdpcp	122.824	0.316456	0.0289844	92.7488	109.438	98.8067	100.343	94.9112	147.845	112.875	123.86	140.032	129.583
Hspa4	4535.38	0.195699	0.0226909	4909.2	4921.56	4030.37	4901.84	4685.07	5602.02	5375.3	5338.63	5625.69	5388.38
Mapk9	1313.75	0.175998	0.0327913	1394.02	1194.43	1186.62	1278.05	1223.42	1476.44	1607.71	1370.05	1320.67	1420.9
Ascc2	761.524	0.151195	0.0377662	801.35	811.401	783.867	783.379	750.946	968.536	892.833	846.8	865.885	843.977
Tns3	2724.26	0.318331	0.0171711	2931.79	3552.81	2552.04	3357.09	3150.84	4444.4	3467.61	4308.99	4234.36	3668.88
Tcn2	1162.92	0.422359	0.0130244	646.459	769.971	603.192	675.995	506.888	756.323	660.981	964.762	1126.68	1055.82
Pold2	591.873	0.214348	0.0216907	634.402	687.112	628.599	737.609	675.851	901.151	821.65	771.81	721.999	766.227
Rnft1	738.13	0.232786	0.0209486	665.937	729.323	642.714	806.264	609.1	784.484	808.431	876.29	864.601	830.455
Myo19	266.979	0.413293	0.00356441	250.422	270.467	186.321	207.728	224.241	375.144	297.95	324.396	305.758	276.067
Nampt	2549.2	0.227182	0.0206299	2644.27	3091.61	2675.31	2871.22	2667.94	3739.37	3324.23	3030.79	3545.76	3081.81
Rock2	3028.45	0.23823	0.0221709	3040.31	3004.06	2479.58	2672.29	2799.36	3370.26	3106.61	3610.48	3905.48	2965.75
Cdc27	1667.78	0.247624	0.0299191	2053.46	1783.83	1437.87	1638.93	1681.28	1907.91	2045.99	2130.06	2479.46	1983.18
Adap2	145.268	0.442522	0.040279	120.573	145.396	79.0454	128.509	82.3954	148.851	131.179	188.739	222.252	163.387
Nf1	1097.47	0.347423	0.0103634	1253.04	1110.01	769.752	972.623	1002.3	1379.89	1503.99	1399.54	1341.22	1142.58
Ankfy1	2704.07	0.24535	0.0342574	3368.64	2841.47	2299.84	2485.69	2589.72	3278.74	3170.68	3451.24	3625.41	3150.55
Rabep1	963.607	0.177742	0.0254145	878.332	937.255	782.926	846.754	840.642	930.318	993.505	960.549	1022.62	1019.76
Sec14l1	2062.62	0.291489	0.0163633	1651.86	2140.29	1683.48	2281.48	1810.61	2551.58	2375.46	2438.45	2623.35	2128.53
Cpd	2866.08	0.258246	0.0270568	2931.79	2688.26	1993.07	2645.89	2682.54	3083.63	3059.83	3243.12	3313.23	3312.81
Dlx4	43.032	0.602981	0.0318001	50.0844	41.4299	31.0535	56.3329	32.3324	76.4369	96.6049	88.4716	51.3879	61.9743
Ston2	364.963	0.660301	0.00218827	230.945	293.136	229.608	321.274	239.885	546.122	279.646	427.192	445.79	517.203
Tmed10	3922.61	0.204225	0.0245563	3885.25	3912.39	3585.27	4216.16	3515.89	4971.42	4025.88	4508.68	4853.58	4107.2
Tgfb3	1873.12	0.533681	0.00100747	1763.16	1647.04	1419.99	2404.71	1562.38	2769.83	2557.49	2793.18	2615.64	2537.56
Wars	1270.68	0.220719	0.0388639	1059.19	1249.15	1377.65	1296.54	1035.68	1495.55	1295.52	1476.21	1551.91	1405.13
Tecpr2	390.417	0.315278	0.00244884	400.675	365.052	292.656	350.32	344.183	450.575	439.298	472.691	456.067	413.537
Carmil1	580.619	0.36459	0.00281197	703.964	564.385	511.913	641.667	545.478	860.921	761.654	856.068	791.373	664.815
Kif13a	653.086	0.263134	0.0431183	561.131	496.378	369.819	475.309	494.372	579.311	607.086	614.246	632.071	579.178
Dapk1	859.187	0.443955	0.0241278	278.247	305.644	241.841	301.909	273.261	251.437	585.731	363.155	372.562	499.175
Erap1	2509.1	0.354401	0.00318647	2600.68	2828.18	2528.51	2457.52	2284.13	3949.58	2913.4	3583.52	3281.11	2995.05
Irx4	44.7255	0.0984942	0.0377662	0.927488	0	1.88203	0.880201	0	0	0	5.05552	7.70818	9.01444
Rnf180	57.9601	0.694687	0.0117552	51.9394	54.7188	37.6407	62.4943	28.1605	103.592	59.9967	94.3697	75.7971	93.5248
Kat6b	688.67	0.247572	0.0324025	609.36	626.921	556.141	573.891	524.619	644.685	657.93	744.847	862.031	645.659
Dlg5	1818.62	0.341442	0.0440997	2785.25	2135.6	1337.18	1975.17	2068.23	3336.07	2870.69	2824.35	2615.64	2423.76
Samd4	356.818	0.354902	0.0223263	341.316	440.877	370.761	418.096	335.84	538.076	512.515	562.005	480.476	489.033
Kpna3	1570.93	0.26243	0.000876468	1613.83	1813.54	1427.52	1649.5	1609.32	2010.49	1956.5	1996.93	2042.67	1885.14
Xpo4	1021.9	0.316938	0.00535933	1039.71	1055.29	922.196	856.436	938.682	1323.57	1027.06	1308.54	1347.65	1165.12
Extl3	1695.84	0.185196	0.0491165	1529.43	1667.36	1419.05	1588.76	1451.83	1913.94	1741.94	1894.98	1591.74	1756.69
Akap11	1697.79	0.416831	5.71082e-05	1708.43	1787.74	1297.66	1604.61	1436.18	2184.49	2000.23	2084.56	2318.88	2084.59
Diaph3	300.127	0.45772	0.0116558	371.923	343.165	361.35	291.347	355.656	513.938	472.856	531.672	561.412	441.707
Dab2	2274.27	0.424	0.0193062	1969.06	2681.22	1715.47	2855.37	1510.23	2919.69	2620.54	3380.46	3457.12	3052.51
Slc7a8	249.687	0.387807	0.0265468	183.643	275.157	254.074	282.545	157.49	316.811	278.629	340.405	330.167	357.197
C6	369.417	1.21476	0.00833066	163.238	348.637	205.142	532.522	50.063	717.099	358.964	722.097	1088.14	763.974
Ank	5482.57	0.390835	0.0246054	6120.5	7329.97	5319.57	7943.82	4931.21	9340.39	7193.51	10448.1	9970.53	7559.73
Myo10	1165.95	0.256951	0.0311227	1133.39	1218.67	1031.35	1114.33	1126.42	1535.78	1050.45	1584.06	1527.5	1284.56
Slc25a32	147.354	0.483669	0.00418981	129.848	138.36	124.214	109.145	88.6533	217.242	143.382	171.045	179.857	158.879
Lrp12	393.984	0.373482	0.0132211	398.82	476.053	361.35	400.492	308.722	639.656	425.062	572.117	534.434	481.146
Oxr1	1526.12	0.364576	0.00521411	1233.56	1564.96	1282.61	1399.52	1090.96	2007.47	1437.89	1835.15	1848.68	1649.64
Washc5	1164.21	0.233394	0.0348784	1297.56	1300.74	1164.04	1138.1	1031.51	1518.68	1199.93	1537.72	1637.99	1305.97
Zhx1	1309.19	0.381982	0.024167	851.434	1149.09	1151.8	1224.36	818.739	1845.55	1008.76	1576.48	1411.88	1398.36
Tbc1d31	493.241	0.519334	0.00563839	591.738	554.223	433.809	373.205	439.095	880.03	523.7	793.717	832.483	615.235
Mtbp	512.982	0.382495	0.0158501	634.402	572.202	627.658	558.928	528.791	1046.98	607.086	909.994	756.686	699.746
Asap1	2660.8	0.403895	0.0131017	2727.74	3275.31	2736.48	3271.71	2335.23	4810.5	3022.21	4869.31	3812.98	3565.21
Cby1	328.374	0.360079	0.0342064	296.796	402.574	319.946	364.403	284.734	622.558	348.795	494.599	448.359	392.128
Tmem44	209.042	0.474904	0.0380021	180.86	261.868	112.922	284.305	180.436	344.972	226.767	401.071	332.736	307.618
Bbx	1340.98	0.26946	0.0017396	1540.56	1439.1	1276.02	1402.16	1325.63	1587.07	1617.88	1798.08	1825.55	1731.9
Nde1	835.475	0.224215	0.0101067	829.175	927.874	849.738	934.774	936.596	1141.52	1116.55	992.567	1047.03	1028.77
Zbtb20	2046.55	0.341532	0.0242792	1168.64	1071.71	1080.29	962.06	1011.69	1380.89	976.218	1702.03	1481.25	1548.23
Crybg3	377.899	0.35941	0.0185398	240.22	286.883	225.844	178.681	225.284	322.845	233.886	336.192	357.146	318.886
Dlg1	2528.12	0.308017	0.00564833	2922.52	2906.35	2155.87	3068.38	2555.3	3059.49	3462.52	3605.43	3635.69	3559.58
Senp5	1125.07	0.290171	0.001915	1132.46	1189.74	1016.3	1075.61	1011.69	1201.87	1508.05	1327.92	1397.75	1335.26
Fgd4	340.541	0.470691	0.0298181	279.174	304.08	116.686	257.899	167.92	294.684	365.065	369.896	357.146	350.436
Arhgap31	998.689	0.404694	0.0227734	829.175	798.113	582.489	736.729	714.441	1017.82	619.288	1310.22	1165.22	1094.13
Fyttd1	1428.41	0.296317	0.0052236	1411.64	1414.87	1097.23	1193.55	1292.25	1432.19	1711.43	1577.32	1747.19	1607.95
Zfp148	1449.64	0.238128	0.00362072	1383.81	1467.25	1245.91	1349.35	1212.99	1496.55	1547.71	1627.04	1654.69	1651.9
Gsk3b	1459.58	0.249068	0.00683857	1456.16	1347.65	1162.16	1181.23	1309.98	1646.41	1415.52	1647.26	1545.49	1570.77
Mylk	1008.5	0.440695	0.0291958	280.102	435.405	433.809	436.58	376.516	727.156	314.22	579.7	626.932	678.336
Btg3	414.549	0.349428	0.0274428	404.385	516.702	375.466	611.74	371.301	583.334	594.883	675.755	647.487	589.319
D16Ertd472e	629.471	0.280753	0.0184811	574.115	670.696	633.304	560.688	513.146	827.731	677.251	742.319	719.43	745.945
Masp1	518.985	0.703855	0.0124121	289.376	551.878	777.28	505.236	523.576	1193.82	559.292	1236.08	1099.7	760.593
App	7374.89	0.380772	7.73752e-05	6971	7344.04	6028.15	6675.45	5791.67	8464.38	8257.18	9250.76	8687.12	8839.78
Arl13b	423.709	0.251377	0.0182103	400.675	450.257	391.463	376.726	376.516	429.455	548.106	498.811	483.046	484.526
Itsn1	1170.49	0.422699	0.0017396	945.111	1166.29	839.387	1100.25	1000.22	1452.3	1180.61	1511.6	1485.11	1375.83
Prmt5	543.203	0.202089	0.0333649	580.608	594.871	529.792	547.485	528.791	706.036	599.967	652.162	710.437	607.348
Parp3	545.078	0.314487	0.00634757	393.255	410.391	519.441	385.528	463.083	622.558	516.582	577.172	521.587	538.613
Acy1	156.733	0.347078	0.0462695	124.283	154.776	164.678	230.613	134.544	219.253	184.058	245.193	253.085	219.727
Tnfrsf21	854.774	0.75835	0.000365155	693.761	784.042	654.947	999.029	472.47	1303.45	926.39	1284.95	1662.4	1256.39
Mmut	1003.54	0.38365	0.0193873	503.626	520.61	480.859	523.72	400.504	593.392	574.545	745.689	737.416	721.155
Tbc1d5	378.376	0.330735	0.0345688	361.72	304.08	315.241	327.435	234.67	373.133	298.967	465.108	474.053	459.736
Enpp5	819.688	0.458163	0.00271646	504.554	497.941	416.87	480.59	417.192	558.191	674.201	708.616	790.088	590.446
Arhgap28	260.275	0.437245	0.0287344	162.31	186.826	231.49	249.097	172.092	436.495	236.936	318.498	274.925	215.22
Wiz	876.117	0.228082	0.0373367	933.053	809.838	730.229	918.93	794.751	926.295	1140.96	1108.84	959.668	919.473
Xdh	4283.13	0.652207	4.01565e-09	3448.4	4120.32	3487.41	3236.5	2823.35	5449.15	5523.77	5601.52	5421.42	5424.44
Prkd3	1757.47	0.312506	0.0161972	2123.02	1790.87	1357.89	1601.97	1460.17	1957.19	2144.63	2218.53	2397.24	2019.23
Cyp1b1	1201.44	0.937549	0.0125597	368.213	1203.03	848.797	1044.8	478.728	2435.92	596.917	2584.21	1840.97	1401.75
Hnrnpll	1567.49	0.2674	0.00966363	1765.01	1869.82	1357.89	1802.65	1553	2082.91	2061.24	2114.89	2151.87	1895.29
Ralbp1	1611.85	0.121321	0.0475142	1632.38	1614.2	1515.98	1481.38	1446.61	1662.5	1718.55	1705.4	1670.11	1672.18
Twsg1	2665.03	0.526509	0.000111869	2713.83	2854.76	2137.99	2568.43	2191.3	4528.89	3577.43	3468.09	3607.43	3169.7
Lrpprc	1085.53	0.189328	0.0136817	1074.03	1081.09	969.247	1103.77	933.467	1210.92	1115.53	1225.12	1228.17	1195.54
Prepl	548.166	0.246674	0.0438666	535.161	517.483	379.23	456.825	448.481	561.208	545.055	517.348	686.028	590.446
Map4k3	1554.01	0.434517	0.0186573	1542.41	1863.57	1124.51	1888.03	1110.77	2324.29	1797.87	2568.2	2395.96	1853.59
Slc39a7	373.555	0.280618	0.0417237	365.43	371.306	288.892	313.352	330.625	391.236	315.237	466.793	499.747	465.37
Npc1	552.245	0.339786	0.00345642	397.893	477.617	542.026	484.111	432.837	634.627	548.106	635.311	567.836	652.42
Ldlrad4	267.453	0.355779	0.00567116	255.987	292.355	237.136	230.613	213.811	298.707	345.744	345.461	327.598	315.505
Pcyox1l	181.187	0.316869	0.0382894	160.456	174.318	215.493	213.009	195.037	333.909	214.565	233.397	246.662	241.136
Fech	933.861	0.235221	0.0442209	656.662	703.527	654.006	588.855	634.132	794.542	697.589	804.671	933.974	724.535
Slc27a6	27.3429	0.738127	0.0349964	12.0573	10.1621	5.6461	4.40101	8.34384	12.069	27.4561	14.324	16.7011	14.6485
Tmx3	2242.94	0.158314	0.0254496	2379.94	2496.74	2295.14	2073.75	2186.09	2575.72	2598.16	2599.38	2611.79	2518.41
Csf1r	3641.45	0.568836	0.00521411	2893.76	3657.56	3034.78	3541.93	1958.72	4643.54	3276.43	5216.46	5858.22	5040.2
Rab3il1	666.193	0.378733	0.0322744	471.164	716.816	606.015	764.895	379.645	850.863	728.096	799.615	862.031	893.556
Lipa	1099.21	0.282377	0.0445845	753.121	828.599	872.322	735.848	650.819	971.553	720.978	1027.96	1111.26	1100.89
Ak3	1419.76	0.271682	0.0255765	638.112	762.936	777.28	773.697	663.335	906.18	760.637	925.16	949.391	991.588
Rcl1	604.22	0.308689	0.0222289	705.819	622.231	567.433	583.574	471.427	852.875	658.947	744.847	872.309	692.985
Htr7	96.4001	0.473171	0.00607475	119.646	111.001	118.568	99.4628	77.1805	156.897	140.331	177.786	143.886	152.119
Pcx	5881.48	0.569358	0.0226215	74.1991	60.1907	82.8095	83.6191	88.6533	106.609	68.1319	200.536	116.907	153.245
Arih1	2355.87	0.199074	0.00245047	2470.83	2434.2	2154.93	2245.39	2251.79	2547.56	2686.63	2671	2800.64	2693.06
Sacm1l	1643.78	0.19086	0.0177814	1628.67	1633.75	1407.76	1400.4	1451.83	1640.38	1713.47	1797.24	1824.27	1746.55
Zfhx4	200.374	0.499304	0.0441349	68.6341	63.3175	35.7586	36.0883	41.7192	38.2185	89.4867	96.8975	73.2277	109.3
Ptprj	1000.54	0.415464	0.00294201	800.423	983.375	800.805	911.008	680.023	1133.48	932.492	1273.99	1203.76	1239.49
Itgb8	160.779	0.805395	0.00470299	40.8095	35.9581	51.7559	32.5675	25.0315	49.2817	42.7095	95.2123	83.5053	89.0176
Atp10a	346.015	0.285974	0.0382121	440.557	346.292	308.653	301.029	310.808	422.414	440.315	492.071	447.074	376.353
Ube3a	2434.96	0.224352	0.0447508	2471.76	2462.35	1786.05	2167.06	2078.66	2454.03	2369.36	2660.89	2958.66	2800.11
Hdhd2	246.38	0.263702	0.0473836	217.032	175.882	189.144	157.556	199.209	239.368	212.531	259.517	236.384	230.995
Pias2	723.935	0.173625	0.0430977	746.628	776.225	704.821	671.594	797.88	928.306	876.563	816.467	800.366	818.06
Gusb	1064.41	0.437346	0.00727695	990.558	1197.56	922.196	1277.17	920.951	1845.55	1157.23	1492.22	1557.05	1514.43
Nrp1	1227.31	0.675411	0.0177755	933.981	979.466	500.621	844.113	510.017	1278.31	555.224	1643.89	1816.56	1606.82
Cplx2	130.015	0.447796	0.0414859	54.7218	86.7684	72.4583	121.468	67.7937	93.5346	135.247	90.9994	160.587	146.485
Casp12	1341.81	0.453883	0.000543739	1541.49	1573.56	1211.09	1632.77	1340.23	2170.41	2327.67	2130.06	1906.49	1766.83
Casp1	1525.44	0.350923	0.0177814	1877.24	1976.13	1491.51	1988.37	1408.02	2512.36	1967.69	2544.61	2461.48	2237.83
Cwf19l2	725.476	0.222545	0.0230676	693.761	687.112	675.65	683.916	701.925	739.225	728.096	900.725	876.163	869.893
Als2	408.89	0.433885	0.00632091	391.4	403.356	317.123	287.826	328.539	614.512	386.42	511.45	531.864	409.03
Nif3l1	452.066	0.241664	0.0447906	497.134	567.512	401.814	495.553	413.02	611.495	577.596	581.385	619.224	534.105
Sgo2a	622.955	0.377283	0.0315706	895.026	717.598	643.655	601.178	843.771	1262.21	955.88	933.586	1077.86	961.165
Kdelc1	496.603	0.280013	0.0494688	575.043	617.541	424.398	596.777	492.287	852.875	571.494	733.893	737.416	583.685
Slc9a4	11.9101	1.48877	0.0107822	0	7.81697	6.58712	7.04161	2.08596	32.184	12.2027	9.26846	12.847	20.2825
Il1r1	1562.47	0.291819	0.0318774	1741.82	1765.85	1408.7	1800.89	1398.64	2475.15	1594.49	2215.16	2289.33	1846.83
Map4k4	5793.77	0.185875	0.0177023	6467.38	6403.66	5972.63	6429.87	7021.34	7113.66	8413.78	7366.74	7471.79	6890.41
Stat1	5578.88	0.340774	0.0322965	5960.97	5745.47	6917.41	5129.81	5244.1	7105.61	8997.48	7448.47	7410.13	8186.24
Plekhb2	1516.29	0.218537	0.00379876	1592.5	1653.29	1550.8	1595.81	1427.84	1792.24	1860.92	1847.79	1938.61	1784.86
Dst	6665.81	0.525782	0.00517388	7175.98	6177.75	3817.7	4562.08	5034.46	7974.58	7278.93	9910.51	8757.78	6987.32
Rhbdd1	578.1	0.20284	0.0129362	582.463	538.589	532.615	550.126	499.587	632.616	617.255	623.514	679.604	612.982
Fam135a	431.955	0.279083	0.0343524	404.385	435.405	309.594	367.044	356.699	461.639	483.025	519.034	515.163	401.143
Serpine2	5746.04	0.657334	0.0445359	2506.07	7028.24	5619.75	10426	2583.46	15894.9	4978.71	13307	14364.2	8384.55
Gpr35	391.428	0.392666	0.0191077	432.21	594.871	387.699	482.35	346.269	555.173	609.119	653.005	674.466	649.04
Scly	652.559	0.249309	0.0280316	627.91	690.238	696.352	781.619	585.112	968.536	743.349	872.077	736.131	830.455
Hdac4	670.998	0.340362	0.0277022	684.486	601.125	619.189	659.271	584.069	1144.54	729.113	943.697	720.715	673.829
Cfh	1854.76	0.851795	0.00141364	939.546	1533.69	824.33	1239.32	717.57	1870.69	1139.94	2338.18	2556.55	2339.25
Ptpn4	1151.67	0.384846	0.00503064	1015.6	905.205	779.162	760.494	687.324	1081.18	968.083	1258.82	1176.78	1142.58
Xpr1	1150.41	0.297143	0.00014278	1074.96	1153.78	1134.87	986.706	1022.12	1327.59	1261.97	1437.45	1315.53	1344.28
Lamc1	6874.63	0.351041	0.0242758	8170.25	6790.6	5223.58	6958.87	5927.25	9794.99	7513.83	10036.1	9989.8	7292.68
Rgl1	1216.55	0.83074	0.00499003	417.37	784.042	797.982	962.94	495.415	2032.62	647.761	1553.73	1388.76	1200.05
Fam129a	1026.48	0.505755	0.0388131	385.835	759.028	849.738	690.078	407.805	1168.68	503.363	1052.39	1361.78	990.461
F5	573.908	1.6516	0.000330014	153.036	436.969	499.68	511.397	178.35	2118.11	425.062	1261.35	1586.6	884.542
Kifap3	1091.7	0.387825	0.0136202	1169.56	1273.38	914.668	1508.67	960.584	1722.85	1568.05	1564.68	1702.22	1489.64
Axdnd1	21.556	0.681038	0.046897	18.5498	18.7607	28.2305	14.0832	16.6877	75.4312	20.3379	35.3887	37.2562	36.0578
Ptpn14	1211.05	0.308051	0.0248444	1019.31	1089.69	841.269	984.065	967.885	1436.21	986.387	1461.89	1413.17	1056.94
Fcgr2b	3130.62	0.465032	0.02564	2232.46	4627.65	3684.08	3819.19	2090.13	4261.36	4439.76	5160.84	5438.12	5592.33
Frmd4a	1152.1	0.482475	5.98346e-05	1144.52	1329.67	978.657	1151.3	949.112	1689.66	1709.4	1612.71	1596.88	1340.9
Ddr2	3110.72	0.565233	0.000151364	2333.56	2836	2271.61	2825.45	2348.79	4598.28	3330.33	3933.2	4186.83	3245.2
Aldh9a1	1056.48	0.23266	0.0249808	741.991	858.303	890.202	722.645	781.192	1061.06	926.39	998.466	860.747	970.179
Mrc1	3670.66	0.689036	0.0126465	1645.36	4522.9	3242.74	3535.77	1576.99	3855.03	4597.38	5433	6151.13	6239.12
Plxdc2	647.96	0.535007	0.0200424	379.343	401.792	235.254	439.22	200.252	482.759	350.828	616.774	560.128	650.166
Itga8	344.402	1.1509	0.000885944	237.437	203.241	109.158	273.743	287.862	797.559	377.268	814.782	444.505	283.955
Abi2	477.062	0.490644	0.000415733	422.935	461.201	359.468	555.407	419.278	714.082	615.221	659.746	688.597	543.12
Stxbp1	814.241	0.363134	0.000592247	806.915	956.015	909.022	918.93	864.63	1306.47	1096.21	1284.95	1185.77	982.574
Eng	2382.15	0.322552	0.00429336	2539.46	2331.8	1930.02	2650.29	2158.97	3015.23	2998.82	3188.35	2902.13	2822.65
Gbgt1	47.3659	0.570606	0.0449405	44.5194	54.7188	25.4074	43.1299	22.9456	83.4771	30.5068	64.0366	91.2134	80.0031
Abl1	2152.04	0.250408	0.00484092	2157.34	2184.06	1883.92	2134.49	1900.31	2667.25	2319.54	2589.27	2605.36	2246.85
Gapvd1	1890.7	0.209452	0.0125404	1985.75	1788.52	1708.89	1722.55	1735.52	2140.23	1914.81	2166.29	2236.66	2037.26
Zeb2	2257.65	0.610472	9.98926e-05	1336.51	1732.24	1362.59	1422.41	1180.65	2028.6	1641.27	2462.88	2705.57	2278.4
Rab14	3617.37	0.244346	0.00299652	3545.79	3759.96	3079.95	3651.08	3248.88	4456.47	3997.41	4301.41	4072.49	3962.97
Grb14	103.804	0.936889	0.0421609	21.3322	60.1907	42.3457	117.947	22.9456	356.035	47.794	104.481	172.149	74.3691
Slc4a10	6.51829	1.54205	0.038021	4.63744	5.47188	0.941017	0.880201	0	16.092	2.03379	20.2221	14.1317	11.268
Gpsm1	334.951	0.432641	0.0323322	235.582	274.376	239.959	333.596	239.885	558.191	326.423	424.664	384.124	276.067
Nacc2	699.938	0.481909	0.00169334	366.358	418.208	454.511	413.695	320.195	655.748	469.805	604.977	556.274	582.558
Baz2b	1393.13	0.302427	0.00215946	1267.88	1171.76	1145.22	976.143	1111.82	1427.16	1357.55	1398.69	1629	1335.26
Wdsub1	255.86	0.268775	0.0404193	174.368	211.84	191.026	252.618	199.209	267.529	254.223	255.304	295.48	228.741
Dnajc10	2927.62	0.244923	0.0143369	2979.09	3271.4	2765.65	3187.21	2747.21	3841.96	3120.85	3582.68	4147	3462.67
Dhrs9	264.059	0.47059	0.0296668	410.877	345.51	191.967	223.571	202.338	377.156	405.741	510.608	461.206	361.704
Itgav	3018.26	0.377083	0.00440313	3401.1	3242.48	2744	3166.96	3396.99	4699.86	4518.06	4457.28	4263.91	3531.41
Lin7c	1928.21	0.227915	0.00408256	2046.04	2073.06	1844.39	2049.11	1835.64	2280.03	2301.23	2415.7	2575.82	2133.04
Trim44	2170.4	0.210692	0.0175975	1997.81	1822.92	1662.78	1844.02	1649.99	2132.19	1812.11	2284.25	2168.57	2190.51
Api5	2118.9	0.162091	0.0120726	2001.52	2200.48	2094.7	2100.16	1955.59	2312.22	2194.46	2404.74	2438.35	2348.26
Ext2	1589.72	0.240911	0.0339268	1561.89	1648.6	1446.34	1812.33	1345.44	2028.6	1573.13	1951.43	2128.74	1859.23
Gatm	1436.83	0.729722	0.000101747	1407	1879.2	1662.78	1600.21	956.413	2598.85	2093.78	2821.82	2649.04	2817.01
Syt13	673.414	0.456329	0.0394393	528.668	902.86	934.429	918.05	522.533	1751.01	1035.2	1036.38	1253.86	830.455
Mapk8ip1	343.87	0.509472	0.00512042	230.945	239.199	193.849	299.268	200.252	408.334	329.474	358.942	331.452	326.773
Sord	237.616	0.74664	0.00137465	81.619	109.438	148.681	139.952	89.6963	242.385	146.433	187.897	259.509	187.05
Pdia3	10052.7	0.214689	0.00726855	11421.1	11519.1	9841.15	12419.6	10582.1	13265.8	13161.7	13007.9	13313.3	12938
Ubr1	941.357	0.239692	0.0212007	801.35	841.888	845.033	672.474	801.009	1000.72	826.735	986.669	1095.85	895.81
Haus2	349.227	0.330883	0.0103614	317.201	365.052	352.881	345.039	320.195	372.127	410.825	487.015	538.288	415.791
Siglec1	660.401	0.568101	0.0123705	256.914	293.136	241.841	313.352	163.748	356.035	245.071	531.672	402.11	525.091
Spred1	2271.36	0.326538	0.0209024	2686.93	2669.5	1693.83	2868.58	2136.02	3415.52	3252.03	3221.21	3148.79	2802.36
Usp8	1780.67	0.236513	0.0250031	1778	1671.27	1591.26	1658.3	1564.47	2029.6	1587.37	1982.61	2357.42	2059.8
Trpm7	2166.14	0.264292	0.0441463	2260.29	2202.04	1837.81	1561.48	1742.82	2282.04	2020.57	2581.69	2780.08	2391.08
Sppl2a	3062.21	0.254411	0.00418981	3092.25	3277.66	2614.14	2830.73	2524.01	3373.28	3441.17	3559.09	3531.63	3499.86
Rbbp9	464.422	0.331777	0.0245563	407.167	445.567	355.704	447.142	307.679	517.961	428.112	565.376	635.925	463.117
Bpifb1	62.5956	2.59944	1.98911e-05	12.0573	27.3594	8.46915	36.0883	31.2894	392.242	62.0305	139.869	92.4981	110.427
Fam210b	703.608	0.369125	0.0338263	493.424	585.491	507.208	765.775	478.728	904.168	559.292	792.032	891.579	802.285
Itch	1427.49	0.238011	0.0201216	1498.82	1411.74	1095.34	1294.78	1240.1	1567.96	1433.82	1605.13	1757.46	1554.99
Pld1	360.678	0.354725	0.00110011	339.461	334.566	298.302	337.997	310.808	459.627	366.082	460.895	452.213	384.24
Spata5	472.307	0.270601	0.040151	538.871	544.061	403.696	610.86	494.372	680.892	556.241	701.875	664.188	674.956
Mfsd1	1327.77	0.294608	0.00379876	1265.09	1432.85	1300.48	1439.13	1248.45	1574	1439.92	1771.96	1932.18	1677.81
Vcam1	2872.34	0.460469	0.0263843	2040.47	3642.71	2689.43	3720.61	2667.94	4417.25	3211.35	4433.69	5774.71	4516.23
Pdgfc	1532.2	0.541426	0.0104266	1662.99	1735.37	983.362	2273.56	1227.59	2792.96	2153.78	2709.76	2507.73	2279.53
Iqgap3	504.116	0.433602	0.000663762	684.486	597.998	606.015	536.043	645.605	905.174	800.296	861.124	948.106	752.706
Wls	2755.34	0.283753	0.0438666	3043.09	3100.99	2472.05	3364.13	2555.3	4057.19	3047.63	3845.57	4630.05	3072.8
Depdc1a	236.631	0.378017	0.0322032	316.274	328.313	258.78	237.654	270.132	427.443	398.622	331.137	444.505	391.001
Adgrl2	2083.86	0.419445	0.0186135	2800.09	2468.6	1526.33	2579.87	2006.69	3365.24	2559.52	3916.34	3635.69	2823.77
Ctbs	226.854	0.342163	0.0318562	232.8	209.495	167.501	212.129	158.533	268.535	196.261	313.442	304.473	244.517
Cpne3	1687.78	0.237711	0.0493834	2054.39	1741.62	1294.84	1535.07	1615.58	1856.61	2037.86	2183.99	2130.03	1887.4
Fhl5	12.7725	1.48489	0.0190683	3.70995	5.47188	0	4.40101	3.12894	13.0747	2.03379	19.3795	16.7011	14.6485
Gbp3	2243.46	0.324277	0.0254496	2603.46	2796.13	2728.01	2619.48	2104.73	3909.35	3740.14	3286.93	2868.73	3179.84
Gbp2	4101.19	0.34557	0.00313863	4745.03	5466.41	4945.98	4639.54	4215.72	6511.22	7289.1	5826.49	5791.41	5969.81
Ptprd	352.38	1.10764	0.010137	6.49242	4.69018	4.70508	4.40101	8.34384	4.02299	8.13515	21.0647	19.2704	20.2825
Mpdz	641.799	0.341799	0.0489759	537.016	517.483	341.589	462.986	456.825	645.691	467.771	713.671	743.839	627.63
Reck	318.827	0.532605	0.0128271	114.081	164.938	173.147	183.962	157.49	276.581	158.635	310.072	298.05	205.078
Hacd4	375.493	0.477274	0.00566591	331.113	331.44	202.319	366.164	282.648	395.259	410.825	505.552	444.505	468.751
Usp1	1341.04	0.195582	0.0481659	1479.34	1507.89	1467.04	1347.59	1419.5	1940.09	1635.17	1660.74	1776.74	1462.59
Tfap2c	161.504	1.0756	0.0157746	31.5346	24.2326	31.0535	38.7289	39.6332	240.374	40.6758	58.1385	55.2419	40.565
Ppt1	1705.75	0.302623	0.00907569	1475.63	1441.45	1679.71	1365.19	1148.32	1836.5	1565	1788.81	2038.81	1820.92
Ddost	1501.46	0.2255	0.0211478	1806.75	1622.02	1437.87	1563.24	1438.27	1843.54	1742.96	2039.06	1857.67	1936.98
Extl1	73.1904	1.07036	0.01538	3.70995	11.7255	16.9383	14.9634	26.0745	46.2644	73.2164	16.0092	24.4092	29.2969
Hgf	143.361	0.689413	0.0228884	76.0541	116.473	40.4637	49.2913	36.5043	78.4484	93.5542	135.656	150.309	145.358
Smpdl3b	405.346	0.326504	0.0344089	424.79	516.702	562.728	563.329	381.731	781.467	531.836	699.347	611.515	643.406
Cdk14	606.537	0.587691	0.00137465	538.871	562.04	350.058	624.943	459.954	863.938	686.403	825.735	914.704	714.394
Xrcc2	161.4	0.338665	0.0441349	150.253	149.304	190.085	148.754	120.986	275.575	174.906	218.23	197.843	170.148
Kmt2e	2943.01	0.323184	0.000137355	2928.08	2680.44	2828.7	2701.34	2660.64	3446.7	3172.71	3735.19	3620.27	3543.8
Pmpcb	1015.54	0.226215	0.0404644	864.419	909.895	796.1	796.582	775.977	998.709	983.336	1003.52	1063.73	955.53
Ski	2859.39	0.202601	0.0243976	3106.16	2825.05	2776	3201.29	2610.58	3504.03	3174.74	3846.41	3214.31	3292.52
Adgra3	1024.63	0.599188	0.00472335	1029.51	1062.33	688.824	1259.57	717.57	1873.71	1252.81	1636.3	1774.17	1188.78
Rgs12	666.539	0.250137	0.0441463	756.831	801.239	647.419	763.135	682.109	961.496	1082.99	951.281	734.846	792.144
Lrpap1	1254.07	0.208302	0.0468319	943.256	978.685	1051.12	1066.8	845.857	1119.4	1128.75	1177.09	1279.56	1105.4
Man2b2	875.11	0.336889	0.00565011	604.722	774.662	843.151	702.401	666.464	995.691	788.093	942.012	948.106	1013
Sgcb	637.732	0.438357	0.0186135	571.333	631.611	527.91	712.963	419.278	1015.81	646.745	881.346	967.376	668.195
Fam114a1	666.1	0.349938	0.0185559	706.746	706.654	412.165	672.474	555.908	779.455	764.704	818.994	906.996	830.455
Klb	296.018	1.77656	0.0478272	0.927488	0	0.941017	0	1.04298	0	0	5.89811	2.56939	7.88763
Lnx1	87.5715	0.805734	0.00156906	62.1417	75.0429	54.579	102.103	59.4499	186.064	93.5542	133.129	128.47	125.075
Pdgfra	2071.31	1.01756	0.000294014	946.038	1665.8	1272.25	1629.25	985.616	3598.57	1427.72	3195.09	3721.77	2170.23
Polr2b	1365.88	0.24143	0.0370039	1336.51	1428.16	1273.2	1198.83	1143.11	1495.55	1247.73	1653.16	1864.09	1557.24
Glmn	262.368	0.314368	0.0109309	281.029	293.136	223.021	248.217	239.885	300.719	380.318	349.674	328.882	296.35
Tgfbr3	1531.86	0.514067	0.0487406	494.351	974.776	828.095	962.94	536.092	1252.16	554.207	1843.58	1582.75	1175.26
Cxcl15	196.465	1.91748	0.00228052	0	4.69018	4.70508	2.6406	0	8.04599	4.06758	16.0092	11.5623	18.0289
G3bp2	3665.64	0.309157	0.00245047	3474.37	3695.08	3165.58	3685.4	3025.68	4680.75	4616.7	4178.39	4100.75	4026.07
Cxcl9	2581.47	0.458983	0.0368358	2037.69	3631.76	3409.3	3080.7	1876.32	4842.68	3406.59	4187.66	4586.37	4676.24
Scarb2	2624.09	0.375053	0.000885944	1968.13	2085.57	1836.86	2111.6	1830.43	2606.9	2130.39	2585.06	2994.63	2757.29
Vps33a	706.298	0.183635	0.0454533	525.886	575.329	649.301	623.183	514.189	665.806	658.947	689.236	701.444	634.391
Fam168a	1155.25	0.298612	0.000990509	1152.87	1049.82	987.126	999.909	921.994	1279.31	1217.22	1284.95	1386.19	1234.98
Atp2a2	4360.71	0.217163	0.0329755	4528	4553.38	3612.56	4058.61	4234.5	5007.62	4490.6	5449.85	5359.75	4792.3
Ncor2	2755.93	0.197979	0.0493834	3260.12	2710.92	2595.32	2875.62	2804.57	3770.55	3481.84	3555.72	3042.16	2909.41
Tmem106b	1742.73	0.357995	0.00186408	1367.12	1575.9	1494.33	1467.3	1230.72	2044.69	1586.35	2001.99	2028.54	1731.9
Wipi2	1625.72	0.219269	0.00642707	1547.05	1490.7	1371.06	1590.52	1429.93	1798.28	1778.55	1830.1	1738.19	1632.74
Plbd2	1114.3	0.316252	0.00814859	901.519	1012.3	984.303	972.623	813.524	1229.02	974.184	1246.19	1450.42	1129.06
Cul1	1660.96	0.256624	0.00536018	1659.28	1618.11	1418.11	1567.64	1324.58	1843.54	1627.03	1893.29	1920.62	1966.27
Asns	526.608	0.46369	0.0130456	509.191	497.159	379.23	465.627	349.398	824.714	579.63	652.162	642.348	555.515
Exoc4	751.287	0.326127	0.0159723	650.169	522.955	603.192	527.241	500.63	704.024	535.903	800.458	793.942	819.187
Klhdc10	1172.43	0.244394	0.0227752	1117.62	1044.35	933.488	1174.19	1029.42	1393.97	1287.39	1346.45	1302.68	1125.68
Fkbp9	2550.93	0.357526	0.0159929	1997.81	2052.74	1425.64	2394.15	2000.44	2784.92	2359.19	2751.05	2790.36	2566.86
Herc6	1137.74	0.46807	0.00418981	1380.1	1230.39	1027.59	1019.27	1130.59	1811.35	1816.17	1691.07	1509.52	1567.39
Tbxas1	467.905	0.730131	0.00557911	348.736	524.519	367.937	626.703	262.831	728.162	537.937	853.541	928.836	831.582
Pcyox1	1759.15	0.311312	0.0232907	1716.78	1587.63	1087.82	1653.9	1441.4	1952.16	1802.95	1920.26	2253.36	1798.38
Frmd4b	624.42	0.325377	0.0449405	516.611	620.667	461.098	666.312	376.516	655.748	539.971	797.93	804.22	765.1
Aldh1l1	724.874	0.729145	0.0017396	68.6341	86.7684	63.9891	70.4161	44.8481	107.615	90.5036	114.592	145.171	140.851
Itpr1	1632.6	0.504195	4.88636e-08	1257.67	1236.64	1326.83	1019.27	1084.7	1641.38	1591.44	1763.53	1828.12	1699.22
Gabarapl1	1348.8	0.270085	0.0368481	803.205	796.549	731.17	1037.76	796.837	937.358	955.88	1059.97	1172.93	1129.06
Erc1	562.636	0.289968	0.0386944	531.451	586.273	443.219	451.543	471.427	673.852	472.856	732.208	724.569	599.46
Etv6	692.754	0.265896	0.0111568	781.873	702.746	605.074	709.442	638.304	931.323	835.887	894.827	747.693	822.568
Rerg	117.226	0.806842	0.0252955	91.8214	106.311	103.512	170.759	56.3209	397.271	128.129	199.693	250.516	155.499
Ptpro	122.668	0.514499	0.0299191	61.2142	103.966	105.394	112.666	44.8481	124.713	108.808	144.082	176.003	140.851
Etnk1	5621.61	0.327716	0.00419543	6041.66	5360.88	4871.64	5928.16	5045.94	7243.4	6194.92	7161.99	7449.95	7111.27
Atg7	400.781	0.341669	0.00228052	273.609	325.186	323.71	348.56	269.089	396.265	387.437	429.719	373.847	415.791
Tspan11	126.584	0.43817	0.0327913	99.2413	128.198	106.335	116.187	105.341	250.431	137.281	132.286	158.018	155.499
Tspan9	840.582	0.399474	0.00772613	762.396	878.627	695.411	875.8	628.917	1177.73	960.965	1102.1	1129.25	938.628
Uri1	765.785	0.247533	0.00147654	734.571	674.604	706.703	690.078	693.582	852.875	739.282	871.235	859.462	887.922
Cyfip1	2348.52	0.311002	0.00467669	2661.89	2759.39	2023.19	2587.79	2188.17	3145.98	2866.62	3177.4	3421.15	2961.24
Nipa2	903.321	0.276256	0.00331694	869.984	979.466	786.69	858.196	777.02	1146.55	1003.67	1027.11	1104.84	1003.98
Zfp108	24.5931	0.753229	0.0447906	9.27488	17.1973	2.82305	10.5624	10.4298	17.0977	11.1858	25.2776	39.8256	23.6629
Mef2a	2074.74	0.547888	1.37234e-10	1783.56	1904.21	1780.4	1731.36	1599.93	2699.43	2401.9	2944	2652.9	2323.47
Ctsc	6720.93	0.614486	0.000362823	7611.9	8314.91	6308.57	7851.4	4778.93	11956.3	8618.18	11198	12468	11366.1
Pik3c2a	1445.34	0.311268	0.00702548	1397.73	1480.53	1272.25	1219.96	1186.91	1702.73	1322.98	1803.98	1901.35	1656.4
Parva	2010.7	0.346582	0.0127814	2072.01	1890.92	1462.34	2076.4	1746.99	2866.38	2367.33	2547.14	2384.4	2119.52
Stx1b	113.673	0.53528	0.0344089	21.3322	52.3737	46.1098	35.2081	28.1605	81.4656	50.8447	47.1849	50.1032	78.8763
Nucb1	2504.14	0.19259	0.0171395	2109.11	2298.19	2336.54	2214.59	2076.57	2618.97	2480.2	2570.73	2447.35	2688.56
Fgfr2	1790.14	0.756159	0.00271582	1812.31	1665.8	851.62	1053.6	1033.59	1818.39	1791.77	2649.94	2593.8	2867.72
Acadsb	1690.01	0.323458	0.0299191	1031.37	1121.74	833.741	1108.17	865.673	1225	1214.17	1342.24	1441.43	1336.39
Tpp1	1825.31	0.3026	0.0121295	1420.91	1489.13	1677.83	1588.76	1314.15	1721.84	1605.68	2039.9	2338.15	1855.85
Ctbp2	620.5	0.421335	0.00356441	658.517	623.012	465.803	684.797	527.748	951.438	736.231	856.068	864.601	716.648
Ano1	1559.81	0.859998	6.27458e-05	652.952	877.064	1141.45	888.123	685.238	1498.57	1448.06	1441.67	1830.69	1868.24
Gpc4	476.435	0.753326	0.00273347	427.572	335.348	288.892	409.294	276.39	828.737	454.552	795.402	544.711	541.993
Ophn1	283.595	0.451546	0.0417237	112.226	136.797	87.5145	162.837	65.7077	176.006	112.875	185.369	205.551	200.571
Stard8	382.006	0.441476	0.0432451	135.413	250.143	148.681	245.576	123.072	190.087	245.071	292.378	326.313	340.295
Magt1	1726.66	0.163336	0.0151655	1940.31	1853.4	1655.25	1947.89	1859.63	2034.63	2053.11	2080.35	2113.33	2190.51
Col4a5	581.211	0.709085	0.00969051	447.049	431.497	211.729	506.116	269.089	705.03	441.332	951.281	723.284	576.924
Gpm6b	1275.42	0.540977	0.00856735	573.188	1365.62	1277.9	1185.63	950.155	1811.35	1380.94	1836	1677.81	1666.54
Arhgap6	432.833	0.334465	0.0155402	475.802	469.8	309.594	427.778	449.524	588.363	500.312	636.153	551.135	532.979
Hcfc1	2405.19	0.177951	0.0349118	2565.43	2205.95	2251.85	2081.68	2263.27	2656.18	2370.38	2815.08	2649.04	2547.71
Vegfc	326.086	0.443073	0.046897	196.628	400.229	422.516	443.621	253.444	629.599	354.896	653.005	579.398	460.863
Plat	947.78	0.572898	0.0012412	818.045	791.859	523.205	720.005	577.811	996.697	1318.91	952.123	1117.69	966.799
Sfrp1	701.405	0.443186	0.00813422	673.357	777.007	1045.47	615.261	612.229	1291.38	1020.96	999.308	941.682	1094.13
Adam9	2136.53	0.34634	5.71082e-05	2417.96	2389.65	2000.6	2034.15	2214.25	2776.87	2858.49	2713.13	3177.05	2743.77
Fgfr1	1938.38	0.33504	0.0432451	986.848	1308.56	885.497	1367.83	1264.09	1750	1121.63	1816.62	1713.79	1500.9
Asah1	1714.82	0.228337	0.0382939	2185.16	2212.98	1549.85	2030.62	1766.81	2327.3	2259.54	2338.18	2592.52	2268.26
Ednra	404.557	0.548101	0.0270568	328.331	336.13	269.131	433.059	258.659	888.076	297.95	455.84	598.669	455.229
Ces1f	510.232	1.94384	0.0263843	0.927488	2.34509	0	0	0	0	1.01689	9.26846	7.70818	3.38041
Urb2	516.676	0.345753	0.00907569	647.387	536.244	435.691	539.563	493.329	727.156	676.234	763.384	725.853	610.728
Cul5	1001.48	0.221873	0.0196203	959.023	1027.15	925.019	980.544	880.275	1176.73	1023	1163.61	1147.23	1182.02
Dixdc1	256.024	0.361948	0.00547022	170.658	173.537	166.56	164.598	177.307	243.391	234.903	224.128	214.544	217.473
Arcn1	3919.11	0.250346	0.016706	4219.14	4292.3	3328.38	3419.58	3369.87	4373	4040.12	4854.99	4935.8	4640.18
Hyou1	2554.42	0.254472	0.000990509	2790.81	2874.3	2477.7	2661.73	2835.86	3431.61	3083.22	3462.19	3336.36	3171.96
Ilf3	2029.86	0.232406	0.0120403	2353.97	2138.72	2112.58	2125.69	2255.97	2795.98	2502.58	2905.24	2602.79	2359.53
Carm1	1378.51	0.279694	0.0254145	1477.49	1351.55	1313.66	1617.81	1381.95	2263.94	1729.74	1929.52	1494.1	1586.54
Gnb5	299.932	0.331651	0.0368481	176.223	209.495	224.903	215.649	164.791	270.546	249.139	312.6	251.8	247.897
Kank2	1251.46	0.499476	0.000445498	988.703	1150.66	1015.36	1197.07	953.284	1893.82	1418.57	1623.66	1450.42	1365.69
Dock6	790.473	0.375908	0.043976	755.903	655.844	421.575	869.639	591.37	884.053	719.961	1248.71	962.238	884.542
Nedd4	13828.9	0.460175	0.00418524	14437.3	12394.6	8898.25	12949.5	9623.58	16584.8	14204	18997.8	18346.7	15908.2
Mns1	91.5653	0.420531	0.0437102	86.2564	102.402	121.391	93.3013	89.6963	214.224	127.112	145.768	122.046	130.709
Phip	2578.39	0.263847	0.0493834	2914.17	2488.14	2179.39	1916.2	2407.2	2977.02	2975.43	3045.95	3148.79	2830.53
Thsd4	223.108	0.711235	0.00715816	108.516	155.558	80.9274	187.483	82.3954	157.903	183.041	258.674	264.647	249.024
Tmem30a	3543.77	0.19576	0.00557911	3319.48	3737.29	3603.15	3426.62	3200.91	4198	4125.54	3813.55	3946.59	3926.91
Neo1	1407.91	0.348541	0.0200704	1568.38	1416.43	1076.52	1587	1207.77	1777.16	1728.72	1991.03	2115.89	1580.91
Aph1b	160.684	0.457395	0.0249828	92.7488	108.656	106.335	165.478	108.47	177.012	119.993	214.86	188.85	174.655
Csnk1g1	838.986	0.259965	0.00851879	857.927	861.43	813.979	723.526	802.052	1018.82	882.664	1095.36	977.654	994.969
Trip4	697.061	0.213956	0.0342845	586.173	683.203	690.706	626.703	580.94	837.789	640.643	778.55	806.789	708.76
Dpp8	2320.37	0.29947	0.00375144	2199.08	2223.15	1868.86	1758.64	1764.72	2401.73	2175.14	2638.98	2553.98	2597.29
Xrn1	1756.25	0.261452	0.016573	1918.05	1667.36	1681.6	1493.7	1526.92	2146.27	1835.49	2231.17	2036.24	1971.91
Tfdp2	494.935	0.337428	0.00506815	408.095	387.722	413.106	352.961	392.16	532.041	452.518	575.487	511.309	472.131
Rasa2	1464.2	0.282323	0.0200704	1381.96	1624.37	1604.43	1631.89	1398.64	1970.26	1629.06	2162.92	2001.56	1869.37
Syncrip	4763.66	0.277453	0.00137465	5163.33	5315.54	4652.39	4922.97	4395.12	6663.09	5655.96	6279.8	5993.11	5532.61
Dync1li1	1013.54	0.159283	0.042369	1060.12	1104.54	1025.71	1033.36	1127.46	1251.15	1134.85	1304.32	1248.72	1116.66
Tgfbr2	3981.66	0.249925	0.0454473	2936.43	3054.09	3080.89	2457.52	2432.23	3425.58	2634.77	3719.18	3789.85	3772.54
Slc25a36	1877.58	0.376155	1.11343e-06	1600.85	1529	1515.98	1559.72	1376.73	2029.6	1960.57	2103.1	1964.3	1899.79
Smarcc1	2270.64	0.246376	0.040151	2742.58	2536.61	2090.94	2907.31	2528.18	3474.86	2965.26	3683.79	2840.46	2787.72
Scn5a	1414.98	0.742308	0.00273347	1089.8	1690.81	1216.73	2033.27	1422.62	3830.9	2558.51	3216.15	2046.52	1798.38
Wdr48	1300.42	0.199885	0.00653046	1321.67	1312.47	1192.27	1168.91	1327.71	1505.61	1377.89	1499.8	1559.62	1409.63
Trf	2204.85	0.42463	0.0224396	840.305	1179.58	957.014	1165.39	773.891	1475.43	1304.67	1544.46	1415.74	1385.97
Dnajc13	1840.53	0.427955	0.0016597	1723.27	1899.52	1611.96	1491.06	1365.26	2417.82	1731.77	2496.59	2383.11	2155.58
Nicn1	285.959	0.360481	0.00521411	265.262	255.615	233.372	249.977	211.725	289.656	278.629	390.118	348.153	310.998
2022-03-03	129.01	0.656508	0.0391937	63.9967	111.783	107.276	133.791	46.9341	255.46	67.115	184.527	265.932	138.597
Kank1	440.809	0.681728	0.0012412	208.685	206.368	180.675	236.774	178.35	421.409	212.531	372.423	420.096	296.35
Snx33	597.349	0.227012	0.0267619	494.351	462.765	531.674	516.678	456.825	671.84	527.768	583.07	594.814	580.304
Ccdc88a	933.156	0.332505	0.042567	1022.09	1000.57	701.057	713.843	820.825	1084.2	873.512	1296.74	1384.9	1130.19
D430042O09Rik	466.26	0.304486	0.0140187	530.523	450.257	369.819	389.049	367.129	504.886	520.65	536.728	537.003	599.46
Ppp1r9a	662.161	0.450211	0.027261	734.571	502.631	308.653	665.432	720.699	903.162	953.847	916.735	827.344	793.271
Pkd1	2344.27	0.167395	0.0342232	2165.69	2082.44	1955.43	1776.25	1878.41	2212.65	2216.83	2407.27	2268.77	2124.03
Hspa13	1236.16	0.385235	0.0017396	1309.61	1540.72	1081.23	1247.25	1095.13	1696.7	1626.01	1669.16	1820.41	1633.87
Ift57	355.265	0.234506	0.0483593	376.56	432.278	398.05	426.017	311.851	460.633	557.258	467.636	448.359	443.961
Lmo7	701.552	0.943097	0.00258724	280.102	526.082	545.79	761.374	316.023	1206.9	698.606	1128.22	1270.56	841.723
Mamdc2	124.073	1.09465	0.0134397	39.882	63.3175	53.6379	110.905	45.8911	126.724	51.8616	302.489	215.829	126.202
Wnt6	136.555	2.31338	0.00109631	25.0422	56.2822	25.4074	125.869	30.2464	838.794	494.21	101.11	87.3594	91.2712
Lpp	2439.38	0.28233	0.0438666	2720.32	2138.72	1591.26	1942.6	1869.02	2153.31	2660.19	2913.67	2715.85	2722.36
Clasp2	1004.98	0.205934	0.0295797	837.522	893.48	929.724	801.863	831.255	1047.99	860.292	1087.78	1045.74	1020.89
Ctdspl2	860.375	0.286265	0.0240844	982.21	919.276	750.931	734.968	771.805	1046.98	941.644	1049.02	1202.48	1042.29
Antxr1	1831.28	0.599336	0.00505953	1071.25	1498.51	1284.49	1750.72	1144.15	2726.58	1465.34	2469.62	2271.34	2040.64
Fan1	113.077	0.328737	0.0391611	87.1839	76.6063	87.5145	75.6973	66.7507	121.696	86.436	90.1568	118.192	116.061
Cysltr2	56.0716	1.01583	0.000302688	38.9545	38.3032	49.8739	66.0151	34.4183	69.3967	112.875	86.7865	113.053	113.807
Apol6	646.206	0.538517	0.0194308	493.424	465.11	601.31	331.836	323.324	812.645	762.67	693.449	659.049	638.898
Map3k13	33.6645	0.958203	0.00131303	16.6948	25.796	16.9383	20.2446	27.1175	46.2644	31.5237	58.1385	52.6726	37.1846
Stard9	458.302	0.764556	0.000185019	274.537	386.158	282.305	351.2	257.616	582.329	391.504	635.311	657.765	503.682
Vav3	806.992	0.385	0.00856735	1115.77	947.417	745.285	912.769	662.292	1131.47	1099.26	1297.58	1318.1	1143.71
Mtss1l	882.235	0.487199	0.0227125	656.662	716.816	616.366	1185.63	510.017	1277.3	917.238	1013.63	1294.97	1178.64
Tcea1	1843.73	0.195234	0.0228992	2021.92	1973	1825.57	1775.37	1750.12	2201.58	2049.04	2251.39	2363.84	2028.25
Ston1	367.985	0.518812	0.00973473	383.053	430.715	266.308	329.195	308.722	595.403	384.386	691.764	561.412	413.537
Lgals3bp	4377.55	0.429893	0.000187688	4749.67	3869.4	3772.54	3595.62	3610.8	5723.72	4996	5636.91	5774.71	4928.64
Ccp110	456.579	0.347036	0.0071167	422.935	444.004	396.168	374.086	435.966	590.375	502.346	528.302	628.217	486.78
Jcad	1427.31	0.489355	5.37203e-05	1323.53	1446.92	1245.91	1426.81	1386.12	2337.36	1755.16	1906.77	2061.94	1760.07
Golim4	1241.46	0.309899	0.00283837	1030.44	1069.36	883.615	1067.68	898.006	1183.77	1212.14	1253.77	1414.45	1221.46
Sik3	999.511	0.166573	0.0344089	963.66	972.431	989.949	934.774	965.799	1096.27	1017.91	1192.26	1151.09	1035.53
Atm	988.618	0.419524	0.019599	974.79	866.902	861.971	570.37	769.719	1224	839.954	1275.68	1201.19	1264.28
Senp6	1606.34	0.133135	0.0499271	1649.07	1613.42	1544.21	1566.76	1524.84	1764.08	1716.52	1815.77	1733.06	1711.62
Med13	2814.1	0.233694	0.022034	3030.1	2820.36	2287.61	2406.47	2600.15	3008.19	3335.41	3112.52	3363.34	3032.23
Cpne2	417.094	0.234278	0.0295797	381.198	429.933	341.589	425.137	377.559	480.748	429.129	461.738	497.178	504.809
Diaph2	462.949	0.364827	0.00126823	400.675	372.088	375.466	382.007	319.152	417.386	449.467	532.515	494.608	551.008
Kdelc2	714.138	0.342706	0.0490928	677.067	716.034	415.929	862.597	545.478	968.536	736.231	874.605	908.28	958.911
Edil3	163.439	0.620877	0.0487873	238.365	131.325	60.2251	227.092	153.318	465.662	218.632	262.045	443.22	223.107
Inpp5j	59.9854	0.656531	0.0315082	23.1872	44.5567	50.8149	28.1664	11.4728	47.2702	55.9292	54.7681	83.5053	59.7207
Myo5a	2507.06	0.336378	0.000174108	2387.36	2403.72	2174.69	2140.65	2060.93	2953.88	2805.61	2918.72	2957.37	2673.91
Tmx4	1121.34	0.463725	1.83728e-20	1118.55	1090.47	1092.52	1147.78	1060.71	1523.71	1567.03	1495.59	1566.04	1493.02
Tle6	194.422	0.449972	0.0391611	212.395	195.424	189.144	260.54	125.158	416.38	224.734	319.34	327.598	225.361
Tle2	563.76	0.512856	0.00985657	536.088	583.928	464.862	767.536	439.095	981.611	624.373	923.475	1035.47	715.521
Mfsd12	685.289	0.326742	0.00164565	549.073	574.547	587.194	549.246	451.61	691.955	628.44	754.115	697.59	706.507
Cobll1	561.461	0.775275	0.00164565	309.781	389.285	335.943	457.705	305.593	1066.09	425.062	709.458	603.807	502.555
Tmem106a	776.151	0.308763	0.0419545	665.009	847.359	681.296	977.904	522.533	1072.13	913.171	931.059	967.376	1000.6
Mtmr9	529.282	0.30184	0.0103912	422.935	483.089	471.449	391.69	356.699	510.92	483.025	588.126	572.975	554.388
Secisbp2l	2056.56	0.224077	0.0151896	2092.41	2105.89	1768.17	1836.1	1715.7	2111.07	2304.28	2450.24	2388.25	2101.49
Egln3	2777.82	0.564109	0.00788788	2149.92	3133.82	4346.56	3594.74	2180.87	5655.33	4176.38	5634.38	4879.28	4209.74
Arhgap5	1723	0.266121	0.0495785	1852.19	1647.04	1187.56	1220.84	1325.63	1843.54	1783.63	1922.78	1897.5	1725.14
Mitf	316.878	0.500249	0.00760498	141.906	236.072	220.198	232.373	200.252	310.776	247.105	310.915	321.174	365.085
Tanc1	1199.15	0.279024	0.00100747	1222.43	1056.85	1011.59	1059.76	1064.88	1366.81	1295.52	1382.69	1417.02	1212.44
Scai	815.213	0.30902	0.0286158	738.281	708.217	571.197	597.657	688.367	719.11	753.518	933.586	1059.87	848.484
Vps13c	1826.81	0.686971	0.000400462	1362.48	1305.43	1131.1	1044.8	1048.19	1959.2	1211.12	2619.6	2253.36	1907.68
Ror1	133.226	0.836715	0.011468	80.6915	118.036	49.8739	102.984	54.235	129.742	71.1826	237.61	208.121	189.303
Lin54	345.513	0.377352	2.55172e-05	339.461	331.44	341.589	303.669	337.925	482.759	427.095	414.553	430.373	425.932
Pdzrn3	826.56	0.533684	0.0157753	852.362	792.641	562.728	1072.09	701.925	1751.01	997.573	1381.84	1276.99	903.697
Kank4	100.011	2.48686	0.00540362	4.63744	24.2326	2.82305	58.9735	6.25788	315.805	36.6082	278.054	101.491	36.0578
Rabgap1	1111.65	0.227701	0.0421195	1108.35	1135.02	917.491	1042.16	885.49	1149.57	1040.28	1343.93	1391.33	1236.1
Ccr3	37.1835	1.30249	0.0418546	6.49242	25.796	9.41017	2.6406	4.17192	1.00575	7.11826	32.0183	105.345	83.3836
Ntng2	191.313	0.390185	0.0147689	122.428	154.776	200.437	146.994	141.845	208.19	214.565	225.813	169.58	242.263
Gtf3c4	946.496	0.33384	0.0037729	997.978	1018.55	809.274	950.617	794.751	1390.95	1115.53	1141.71	1206.33	1070.46
Ggta1	1732.55	0.260148	0.0147935	1972.77	2289.59	1769.11	1969.01	1854.42	2706.47	2556.47	2368.51	2335.58	2166.85
Dennd5a	2234.62	0.265879	0.00094024	1888.37	2166.86	2042.01	1896.83	1921.17	2353.45	2194.46	2581.69	2586.09	2380.94
Dock4	835.841	0.844632	0.00102408	667.792	842.669	586.253	922.451	521.49	1824.43	777.924	1624.51	1590.45	1009.62
Fnip1	1182.35	0.206295	0.0474276	1307.76	1257.75	1117.93	1072.97	1154.58	1273.28	1434.84	1287.47	1578.89	1443.44
Fmnl2	981.898	0.500883	0.000241654	1022.09	1178.8	752.813	1006.95	831.255	1417.1	1315.86	1498.12	1450.42	1310.47
Arl5a	2202.11	0.38224	0.00573929	2125.8	2132.47	1736.18	2407.35	1723	3225.44	2148.7	2925.46	2764.67	2658.13
Rif1	1313.44	0.284667	0.0332368	1508.1	1321.07	1166.86	1024.55	1253.66	1620.26	1438.9	1712.98	1713.79	1520.06
Sh3bp4	881.881	0.259133	0.0117552	955.313	899.733	758.459	874.04	826.04	1087.21	1114.52	1145.08	994.355	952.15
Qsox2	395.371	0.26432	0.0462868	384.908	429.152	334.061	433.939	361.914	579.311	428.112	535.885	499.747	405.65
Gng12	2172.97	0.365468	0.00331694	1598.99	1776.02	1296.72	1537.71	1403.85	2071.84	1815.16	2188.2	1979.72	2075.57
Arhgap26	756.157	0.297583	0.0288469	925.633	680.076	673.768	631.985	697.754	929.312	937.576	947.068	854.323	976.94
Eea1	1241.73	0.230264	0.00557911	1197.39	1253.84	1084.99	972.623	1098.26	1273.28	1367.72	1339.71	1370.77	1336.39
Cdc42ep3	431.646	0.362058	0.0450557	270.827	451.039	449.806	440.981	269.089	491.811	400.656	561.163	652.626	544.247
Fgf1	227.688	0.90413	0.00276219	63.9967	77.388	60.2251	163.717	62.5788	211.207	141.348	205.591	176.003	148.738
Tmtc3	1111.85	0.40388	0.0263097	1486.76	1367.19	712.349	1077.37	973.1	1544.83	1485.68	1742.47	1802.43	1455.83
Ago2	3948.25	0.272316	0.0347698	4220.07	4176.61	3904.28	3602.66	3918.48	6144.12	4135.71	5584.67	4601.78	4518.49
Anln	2237.91	0.432755	0.0018447	3150.68	2803.17	2768.47	2100.16	2925.56	4330.75	3688.27	3800.91	4204.81	3272.24
Rab8b	1885.49	0.259113	0.0349722	1573.02	1962.06	1992.13	1640.7	1555.08	2045.69	1767.36	2230.33	2307.31	2526.3
Fam91a1	3985.15	0.278842	0.0291958	5152.2	5180.31	3642.67	4582.33	3794.36	6140.1	4898.38	6326.14	5937.87	5046.96
Clic4	5366.25	0.317776	0.00356441	4704.22	5543.79	5074.9	4916.8	4216.77	6414.67	5690.54	6560.38	6476.15	6152.35
Stag1	1350.04	0.228844	0.0342232	1335.58	1446.92	1265.67	1336.15	1134.76	1572.99	1280.27	1737.41	1695.8	1586.54
Man1c1	757.678	0.457828	0.0243033	756.831	660.534	497.798	906.607	433.88	1012.79	691.488	1225.12	1016.19	947.643
Spon2	285.141	0.0790484	0.0493834	12.0573	12.5072	1.88203	13.203	5.2149	3.01725	9.15205	25.2776	66.8042	60.8475
Uggt1	3848.44	0.305854	0.00488481	5126.23	4407.99	3781	3795.43	4220.94	5260.07	5410.89	5579.61	5909.6	4937.66
Fbxo34	182.053	0.298078	0.0161972	167.875	161.811	129.86	147.874	137.673	205.173	198.294	174.415	195.274	180.289
Vash2	134.955	0.473905	0.0148213	120.573	153.213	127.037	191.004	139.759	247.414	182.024	246.878	242.808	176.908
Ephx3	12.7652	1.36254	0.0166019	3.70995	3.12679	0.941017	3.52081	3.12894	7.04024	5.08447	10.9536	12.847	13.5217
Vps13b	1520.27	0.345015	0.0297826	1701.94	1313.25	1179.09	1094.09	1104.52	1968.25	1286.37	1897.51	1892.36	1594.43
H2-DMa	1882.77	0.370045	0.0442843	1713.07	2001.14	2235.86	2693.42	1409.07	3320.98	3190	2690.38	2200.68	2841.8
Fam13a	640.337	0.520841	0.0472855	12.9848	27.3594	15.0563	27.2862	17.7307	23.1322	22.3717	31.1757	38.5409	60.8475
Tmem33	1455.87	0.247027	0.0281119	1489.55	1598.57	1132.04	1449.69	1241.15	1648.42	1619.91	1684.33	1900.07	1622.6
Limch1	285.371	1.00243	0.0229488	41.737	130.543	133.624	161.957	76.1375	225.288	64.0643	497.126	421.38	187.05
D630003M21Rik	38.1881	1.93841	0.0017396	12.0573	8.59867	9.41017	17.604	14.6017	153.88	14.2365	63.194	35.9715	21.4093
Tgm2	9617.91	0.652893	0.00138405	9188.63	9761.05	8186.84	9441.92	6411.2	15481.5	11896.6	15620.7	14517.1	13993.8
Stk35	546.641	0.214283	0.0279737	589.883	501.068	464.862	501.715	569.467	647.702	623.356	647.949	639.779	555.515
Wdr19	290.23	0.31896	0.012888	307.926	278.284	215.493	250.857	293.077	369.11	314.22	388.433	359.715	309.871
Pcdh18	113.505	1.10442	1.19424e-05	47.3019	50.8103	31.0535	49.2913	37.5473	129.742	59.9967	80.8883	114.338	108.173
Itprid1	213.167	0.650673	0.022558	43.592	25.796	21.6434	33.4477	12.5158	60.3449	35.5913	48.0275	34.6868	69.8619
Phf20	972.607	0.27018	0.013668	963.66	1009.95	849.738	843.233	855.244	1212.93	928.424	1145.92	1224.32	1103.14
Cdon	3605.71	1.13547	0.00390697	1480.27	3339.41	2739.3	4742.52	1326.67	10263.7	3021.19	9276.88	7196.87	4507.22
Tbc1d32	258.409	0.38625	0.0136842	265.262	228.256	143.976	237.654	211.725	273.564	292.865	328.609	294.195	309.871
Ccdc50	3239.2	0.275926	0.00848328	2508.86	2669.5	2664.02	2393.27	2328.97	2575.72	2979.5	3269.24	3283.68	3498.73
Bcl9	1008.46	0.363133	0.00252625	1041.57	1042	985.244	1065.04	1046.11	1617.24	1243.66	1535.19	1239.73	1218.08
Snx10	1186.74	0.406369	0.0082782	946.038	1177.24	909.963	1147.78	926.166	1629.31	1467.38	1428.18	1347.65	1233.85
1700066M21Rik	130.168	0.374127	0.0144534	102.024	120.381	116.686	104.744	101.169	185.058	126.095	151.666	158.018	123.949
Sbf2	1178.22	0.384815	0.00398998	1227.07	1063.89	874.204	883.722	924.08	1415.09	1198.92	1526.77	1400.32	1186.53
Mpp6	676.513	0.393066	0.000415733	677.994	757.464	686.001	759.614	658.12	1088.22	979.269	873.763	917.273	901.444
Olfml2b	507.823	0.325994	0.0463987	320.911	475.272	360.409	484.111	408.848	643.679	467.771	557.793	567.836	537.486
C1rl	188.052	0.505009	0.0142963	93.6763	122.726	131.742	116.187	63.6218	176.006	151.517	152.508	164.441	171.274
Ric1	903.401	0.170241	0.0240844	775.38	820.782	785.749	756.973	789.536	900.145	817.583	900.725	1002.06	864.259
Trps1	3740.87	0.544767	0.00653543	4491.83	4046.85	2264.09	4190.64	2860.89	5287.22	4717.37	6309.29	6468.45	5211.47
Taf5l	848.892	0.29056	0.0041151	880.187	944.29	898.671	992.867	845.857	1213.94	1252.81	1202.37	1025.19	1009.62
Pbx3	208.305	0.393785	0.0425708	188.28	234.509	207.024	232.373	237.799	488.794	235.919	301.646	335.306	236.629
Nup205	1548.52	0.267522	0.0476923	1987.61	1591.53	1343.77	1366.95	1593.67	2023.57	1604.66	2046.64	2331.72	1971.91
Kif16b	489.961	0.246266	0.0175975	442.412	407.264	398.991	392.57	378.602	454.598	416.927	521.561	542.142	527.345
Garnl3	180.673	0.498061	0.00937202	84.4014	111.783	79.9864	110.025	126.201	183.046	175.923	157.564	136.178	119.441
Ube3c	1192.3	0.240569	0.0288469	1247.47	1299.18	952.309	1067.68	1101.39	1347.7	1230.44	1429.87	1585.32	1314.98
Tlr4	707.907	0.410133	0.013316	682.631	812.965	550.495	588.855	466.212	744.254	716.91	942.012	1054.74	916.092
Arhgap18	1031.58	0.479181	0.00482389	814.335	1057.64	727.406	1090.57	726.957	1333.62	1043.33	1381.84	1587.88	1141.45
Arpin	434.005	0.216449	0.0499006	492.496	461.983	399.932	447.142	482.9	632.616	581.663	523.246	501.032	492.414
Osbpl2	795.127	0.266151	0.00356441	682.631	779.352	764.105	745.531	645.605	840.806	817.583	891.457	903.142	985.954
F13a1	2813.63	0.548177	0.0432523	2162.9	3235.44	1599.73	3292.83	1246.36	3240.52	1995.15	4588.73	5874.92	4525.25
Itga9	543.218	0.351042	0.0259185	462.817	633.956	501.562	603.818	418.235	623.564	556.241	852.698	808.074	713.267
Prune2	205.49	0.522294	0.0295797	71.4166	82.8599	83.7505	71.2963	32.3324	94.5404	77.2839	151.666	105.345	127.329
Camk1d	782.5	0.786432	0.0130592	409.95	735.577	624.835	892.524	371.301	1364.8	471.839	1560.47	1491.53	1132.44
Stim2	906.832	0.210896	0.0385312	849.579	948.198	945.722	1122.26	943.897	1236.07	1142.99	1035.54	1178.07	1125.68
Abhd2	7463.2	0.375449	0.00945919	10660.6	7886.54	6680.28	9452.48	7715.97	12625.2	11008.9	11887.2	11851.3	9995.89
Sec24d	1100.53	0.309701	0.0100438	1208.52	1321.85	916.55	1146.9	1108.69	1451.3	1275.19	1584.06	1608.44	1373.58
Prrc2b	4040	0.198881	0.0309917	3974.29	3382.4	3576.8	3118.55	3406.37	4271.41	3674.04	4545.76	3995.41	3964.1
Azi2	1585.37	0.250947	0.000416335	1668.55	1592.32	1480.22	1482.26	1428.88	1913.94	1821.26	1880.65	1747.19	1845.71
Fndc3b	2667.99	0.321001	0.0321266	3303.71	3157.27	1865.09	2689.9	2722.18	3250.58	3636.41	3971.11	3847.67	3466.05
Tnfsf10	915.903	0.614232	2.55172e-05	765.178	916.149	897.73	720.885	742.602	1197.85	1427.72	1241.13	1079.14	1422.03
Ndst2	624.298	0.264283	0.00484274	512.901	584.709	599.428	564.209	504.802	732.185	620.305	699.347	650.056	688.478
Fut11	592.767	0.323171	0.0118669	515.684	600.343	523.205	558.048	458.911	784.484	647.761	653.005	795.227	575.797
Wfs1	220.814	0.291414	0.0255026	206.83	173.537	167.501	192.764	187.736	233.334	239.987	241.822	250.516	219.727
Tnrc18	2490.19	0.316009	0.00318301	2711.05	2524.88	1988.37	2377.42	2297.68	3230.46	3077.12	3373.72	2768.52	2725.74
Dse	874.984	0.449038	0.0119715	479.512	888.789	657.771	771.937	596.585	773.421	884.698	1057.45	1158.8	1078.35
Myo9a	994.708	0.404147	0.000876468	914.504	949.762	785.749	754.333	814.567	1082.19	958.931	1268.09	1334.8	1096.38
Lap3	1723.71	0.359514	0.0037729	1707.51	1940.17	1585.61	2007.74	1488.33	2461.07	2129.38	2173.03	2408.81	2391.08
Cc2d2a	363.29	0.323897	0.0255026	361.72	327.531	260.662	351.2	271.175	497.846	367.099	423.821	417.526	367.338
Cplane1	903.51	0.297093	0.020157	1189.97	939.6	790.454	876.681	912.607	1321.55	1104.35	1271.46	1216.61	1099.76
Xkr5	24.6209	0.693237	0.0353789	15.7673	21.1058	21.6434	28.1664	22.9456	51.2932	33.5575	40.4442	55.2419	39.4382
Fgl2	1478.57	0.987481	0.000253402	977.573	1560.27	966.424	1138.1	484.986	2380.61	1631.1	2070.24	2467.9	2315.58
Dag1	3132.22	0.251767	0.0493834	2838.11	2383.39	2176.57	2431.12	2377.99	3469.83	2930.69	3203.52	2742.83	2850.82
Rab11fip2	470.796	0.282255	0.0457069	531.451	378.341	329.356	421.616	361.914	476.725	456.585	601.607	489.469	572.417
Zfp704	999.214	0.474381	0.0250031	1036	767.626	462.98	1058.88	671.679	1500.58	1007.74	1264.72	1292.4	1051.31
Lrp1	8067.9	0.427893	0.0161361	8690.57	8461.87	5158.65	7373.45	6005.48	10163.1	8024.31	13080.3	11160.2	8888.24
Gbp7	3342.06	0.443119	0.00108711	3869.48	4003.85	3325.55	3068.38	3160.23	5149.43	5010.24	4867.62	4777.79	4671.73
Gbp2b	4278.46	0.438705	0.00188834	4698.66	5699.35	5167.12	5139.5	4132.29	7195.13	8066	6380.07	6459.45	6783.36
Cdk6	1524.1	0.297604	0.00429534	1769.65	1841.68	1426.58	1903	1647.91	2180.46	2161.92	2364.3	2059.37	2029.38
Dcaf1	961.381	0.254936	0.016013	1111.13	923.966	873.263	836.191	1014.82	1277.3	1074.86	1242.82	1093.28	1140.33
Olfr56	141.674	0.492625	0.0153959	160.456	210.276	143.976	137.311	130.372	218.247	278.629	259.517	223.537	214.093
Gtpbp10	354.543	0.268052	0.025216	255.987	345.51	357.586	365.284	340.011	462.644	401.673	417.081	389.263	405.65
Ltbp4	1888.35	0.380894	0.0300368	1396.8	1271.04	1171.57	1688.23	1099.3	2177.45	1375.86	2166.29	1876.94	1708.24
Tlr8	241.904	0.78484	0.0178092	197.555	326.749	125.155	246.456	99.0831	351.006	208.463	460.895	507.455	482.272
Zfp609	913.551	0.435731	0.000990509	959.951	844.233	784.808	809.785	787.45	1282.33	935.542	1416.39	1102.27	1099.76
Ckap5	1687.61	0.362567	0.00554093	1923.61	1745.53	1602.55	1456.73	1780.37	2263.94	1859.9	2329.75	2750.54	2133.04
Pck2	796.697	0.219503	0.0351383	750.338	763.718	699.175	927.732	733.215	994.686	928.424	900.725	995.64	820.314
Dhx33	793.462	0.199404	0.046897	785.583	712.908	570.256	654.87	668.55	819.685	801.312	817.309	828.629	729.043
Rad54l2	838.024	0.278983	0.00484274	880.187	784.824	705.762	680.396	791.622	925.289	917.238	1042.28	960.953	919.473
Scamp5	268.007	0.42482	0.0388639	155.818	240.763	178.793	309.831	137.673	305.748	230.835	298.276	353.292	345.929
Cep126	77.9486	0.824642	0.00110011	58.4318	66.4442	38.5817	63.3745	62.5788	127.73	105.757	143.24	71.943	99.1588
Ttc3	2062.64	0.262606	0.0255765	2484.74	2105.89	1602.55	2061.43	2050.5	2394.69	2459.87	2670.16	2825.05	2444.04
Plekhh2	320.019	0.89583	0.0207275	77.909	216.53	195.731	205.087	79.2665	584.34	115.926	425.506	414.957	217.473
Slc19a2	185.613	0.368364	0.0436427	159.528	179.79	207.024	166.358	172.092	315.805	182.024	261.202	295.48	196.064
Mgl2	879.078	1.13251	2.55172e-05	473.947	534.681	402.755	562.449	301.421	1043.97	556.241	1257.98	1165.22	1265.4
Asgr2	16.2727	1.10364	0.0111325	4.63744	3.12679	8.46915	9.68222	6.25788	16.092	15.2534	14.324	24.4092	13.5217
Wwp1	1459.2	0.648684	4.89163e-05	1084.23	1311.69	1320.25	1087.05	919.908	1805.32	1590.42	2041.59	2007.98	1833.31
Iqsec2	408.435	0.425644	0.00418981	298.651	304.08	244.664	358.242	293.077	448.564	413.876	492.913	353.292	387.621
Arhgap12	766.407	0.247833	0.00190394	725.296	699.619	686.942	605.579	669.593	805.605	893.85	788.661	817.067	774.115
Slc7a1	1098.27	0.263183	0.00962701	1153.8	1188.18	1314.6	1198.83	1073.23	1630.32	1430.77	1474.53	1483.82	1268.78
Mdfic	1065.34	0.366596	0.00164565	881.114	1169.42	890.202	1149.54	894.877	1248.13	1223.32	1426.5	1369.49	1339.77
Kif14	303.859	0.370912	0.0474921	382.125	390.067	345.353	316.872	359.828	644.685	447.433	492.913	540.857	431.566
Tmtc4	485.492	0.291516	0.0227734	681.704	533.117	475.213	558.928	522.533	637.645	822.667	680.81	760.54	631.011
Kctd12b	363.676	0.71671	0.0166014	105.734	143.832	191.026	122.348	91.7822	156.897	121.01	281.424	411.103	268.18
Fcho2	1676.65	0.242139	0.0128439	1716.78	1670.49	1252.49	1465.54	1569.68	1763.08	1967.69	1904.25	1857.67	1791.62
Tpp2	1823.39	0.271082	0.0156687	2158.27	1899.52	1726.77	1526.27	1825.21	2258.91	2045.99	2427.49	2470.47	2158.96
Ipo9	2115.31	0.219933	0.0436624	2316.87	2091.82	1847.22	2009.5	2095.35	2851.3	2072.43	2629.71	2631.06	2258.12
Lman1	2092.61	0.264966	0.00484092	2506.07	2095.73	1845.33	2039.43	2146.45	2602.88	2440.55	2574.1	2768.52	2651.37
AW549877	2150.5	0.249415	0.0185559	2079.43	1904.21	2002.48	1732.24	1772.02	2427.88	1948.37	2363.46	2708.14	2147.69
Znrf3	373.383	0.230215	0.0446859	419.225	375.996	358.527	340.638	372.344	501.869	485.058	460.052	429.089	387.621
Arsb	895.68	0.320366	0.00565011	810.625	699.619	677.532	793.061	650.819	1087.21	807.414	917.577	996.924	865.386
Cmklr1	587.55	0.400283	0.0344089	437.775	477.617	274.777	480.59	295.163	620.547	407.774	616.774	557.558	635.518
Sestd1	1570.76	0.383519	0.000515956	1832.72	1819.01	1567.73	1820.26	1576.99	2231.76	2523.93	2224.43	2487.17	2051.91
Itga1	1415.92	0.40546	0.0335082	1341.15	1408.62	914.668	1422.41	1085.74	1435.2	1241.63	1863.8	2655.47	1753.31
Stab1	2322.63	0.301843	0.0490222	2085.92	2567.87	1680.66	2835.13	2053.63	2522.42	2464.95	3279.35	3249	3269.99
Pbrm1	2619.8	0.289839	0.00264254	2839.04	2776.59	2340.31	2351.9	2321.67	3237.51	2864.59	3259.97	3427.57	2964.62
Arl15	406.814	0.313121	0.0371132	302.361	361.926	302.066	379.367	303.507	399.282	337.609	535.043	480.476	424.805
Gnl3	1543.76	0.203914	0.0478272	1716.78	1833.08	1460.46	1815.86	1682.33	2060.78	1786.68	2202.52	2183.98	1836.69
Zmym6	429.005	0.223032	0.0109309	406.24	381.468	364.173	418.976	393.203	435.489	490.143	444.043	490.754	484.526
Zmym4	866.58	0.348855	0.000143609	889.461	845.014	709.526	726.166	814.567	990.663	1019.94	1041.44	1077.86	1033.28
C1galt1	2033.31	0.41718	0.00789549	2507	1958.93	1462.34	1866.03	1644.78	3203.31	2259.54	2698.81	2422.94	2655.88
Atxn2	873.312	0.27558	0.0199757	914.504	803.584	659.653	776.338	832.298	1028.88	1003.67	1132.44	991.786	831.582
Npl	162.51	0.636126	0.0178023	76.9815	189.171	178.793	141.712	90.7393	177.012	229.818	199.693	280.064	306.491
Naa25	1120.28	0.317485	0.00237412	1259.53	1173.33	962.66	999.909	1061.75	1348.71	1250.78	1442.51	1519.8	1400.62
Sgtb	48.9649	0.493716	0.0353605	30.6071	34.3947	25.4074	28.1664	19.8166	35.2012	29.4899	48.0275	59.096	52.9598
Rnf214	494.475	0.241618	0.0171395	460.034	441.659	387.699	474.429	462.04	567.242	465.737	588.126	549.85	525.091
Edem3	1330.75	0.297133	0.0279764	1337.44	1452.39	1078.4	1166.27	972.057	1559.92	1221.29	1690.23	1761.32	1499.78
Dpy19l1	1221.03	0.273566	0.0207275	1110.2	1273.38	1242.14	1243.72	1083.66	1768.11	1312.81	1506.55	1446.57	1414.14
A530016L24Rik	799.546	1.1759	0.0280078	4.63744	1.56339	1.88203	0.880201	2.08596	2.0115	0	6.7407	15.4164	11.268
Uevld	473.468	0.280791	0.0245563	517.539	446.349	346.294	382.007	437.009	559.196	506.413	566.218	543.427	512.696
Clec4a3	296.905	0.71155	0.011468	178.078	327.531	255.015	331.836	143.931	470.69	297.95	483.645	566.551	457.483
Slc36a4	414.395	0.266581	0.0440624	273.609	350.982	346.294	279.904	273.261	323.851	332.524	452.469	429.089	386.494
Zfp469	378.699	0.483643	0.0421609	486.931	466.673	203.26	432.179	375.473	667.817	332.524	794.559	716.861	662.561
Wdfy3	1501.65	0.475608	0.00241865	1559.11	1503.98	871.381	1249.01	1161.88	1846.55	1711.43	1994.4	1829.41	1826.55
Pura	1310.57	0.187612	0.0260992	1430.19	1173.33	1318.36	1171.55	1345.44	1617.24	1497.88	1452.62	1400.32	1482.88
Ccdc141	152.457	0.626121	0.00174534	61.2142	78.9514	87.5145	67.7755	68.8367	122.701	119.993	91.842	113.053	149.865
Fmn1	405.536	0.475557	5.37203e-05	403.457	416.644	366.996	349.44	377.559	551.15	498.278	631.098	570.405	471.004
Osbpl1a	445.307	0.28618	0.0377662	268.044	293.918	250.31	267.581	306.636	360.058	321.338	375.794	412.388	308.745
Ubr3	1894.49	0.22821	0.017505	1493.26	1617.33	1372.94	1415.36	1341.27	1612.22	1643.3	1791.34	1897.5	1733.03
Apol7c	28.855	2.19318	2.71748e-06	5.56493	12.5072	15.9973	8.80201	5.2149	39.2242	21.3548	49.7126	62.9501	70.9887
Lacc1	156.207	0.481223	0.0115727	102.951	161.811	130.801	139.072	126.201	222.27	161.686	214.017	208.121	183.669
Cxxc4	60.4977	0.928703	0.0255026	13.9123	63.3175	28.2305	19.3644	19.8166	102.586	21.3548	64.0366	92.4981	72.1155
N6amt1	334.564	0.215506	0.0329093	306.071	294.7	264.426	293.987	256.573	303.736	367.099	328.609	335.306	354.944
Fads6	46.5072	1.02418	0.0290828	4.63744	1.56339	9.41017	2.6406	5.2149	10.0575	2.03379	19.3795	10.2776	20.2825
4930503L19Rik	178.096	0.288622	0.0452176	171.585	194.643	161.855	148.754	206.51	247.414	233.886	205.591	249.231	207.332
Fzd5	347.693	0.476682	0.00503064	484.149	357.236	263.485	392.57	301.421	579.311	516.582	547.681	480.476	512.696
Dipk2a	460.322	0.413735	0.0233799	313.491	388.503	382.994	377.606	265.96	648.708	307.102	543.469	510.024	474.385
Gprin3	381.289	1.31056	0.00589947	85.3289	277.502	288.892	198.045	119.943	636.639	118.977	1107.16	553.704	471.004
Mettl24	23.6857	0.95649	0.0162144	5.56493	8.59867	14.1152	6.16141	9.38682	31.1782	19.321	19.3795	8.99287	22.5361
Spred2	934.273	0.423392	0.00395229	1184.4	1024.02	693.529	1043.92	855.244	1384.92	1362.64	1400.38	1330.95	1224.84
Thtpa	135.892	0.426145	0.0125404	107.589	112.564	112.922	86.2597	79.2665	140.805	103.723	152.508	149.025	167.894
Ccdc149	167.234	0.548278	0.00730105	135.413	174.318	109.158	186.603	126.201	258.477	277.612	223.286	205.551	184.796
Paip2b	785.898	0.288948	0.00439767	801.35	703.527	663.417	720.005	640.39	944.398	811.481	872.077	853.038	931.868
Cavin2	1877.66	0.919707	0.00427142	315.346	709.781	634.245	708.562	428.665	1782.19	578.613	1459.36	1238.45	855.245
Eif4g1	8654.47	0.206626	0.0186573	9171.93	8676.84	7247.71	8735.12	8294.82	9750.73	9408.3	10480.9	10037.3	9825.74
Mosmo	884.447	0.207209	0.0384143	804.132	845.796	711.408	698.88	846.9	1042.96	967.066	865.337	891.579	857.498
Fut10	82.7057	0.496477	0.00418981	86.2564	81.2965	79.9864	84.4993	78.2235	103.592	116.943	126.388	133.608	130.709
Zfp518b	206.319	0.683219	6.43558e-06	174.368	204.805	160.914	190.123	136.63	314.799	301.001	261.202	292.911	268.18
Mpeg1	3515.65	0.666767	0.0133921	2763.92	3749.8	2715.77	3402.86	1591.59	4697.85	2979.5	5588.04	6571.22	5485.29
Lrrc75b	311.687	0.572151	0.0166511	204.975	300.172	214.552	393.45	141.845	462.644	379.301	375.794	461.206	392.128
Brox	1549.5	0.190598	0.0380356	1788.2	1738.49	1504.69	1558.84	1479.99	1870.69	1810.07	1972.5	2040.1	1711.62
Cltc	7755.82	0.3001	0.00163732	7891.07	8415.75	6645.46	7535.4	6671.94	8772.14	8464.63	9658.57	10281.4	9450.51
Rnase2a	190.795	1.2255	0.0131662	19.4773	248.58	174.088	125.869	76.1375	208.19	219.649	398.544	407.249	665.942
Ptgs1	826.235	0.379202	0.0142963	1009.11	950.543	847.856	1213.8	650.819	1433.19	1320.95	1246.19	1193.48	1204.55
Nxpe5	247.423	0.640945	0.016949	144.688	310.334	239.018	274.623	111.599	269.541	318.288	427.192	431.658	456.356
Gpr82	10.3527	0.829836	0.0458331	5.56493	6.25358	8.46915	3.52081	4.17192	6.03449	12.2027	25.2776	12.847	13.5217
Fcgbp	2461.63	1.5229	0.00266734	55.6493	135.234	240.9	51.0517	163.748	771.409	163.72	297.433	453.498	511.569
Lrrc49	208.45	0.365139	0.0103324	204.975	173.537	197.613	213.889	157.49	291.667	219.649	270.47	249.231	243.39
Sned1	1508.21	0.480022	0.037563	1393.09	1205.38	687.883	1297.42	815.61	1577.01	945.711	2125.85	2144.16	1765.7
Entpd1	954.504	0.382048	0.0185539	785.583	1043.57	728.347	858.196	636.218	1102.3	821.65	1183.83	1341.22	1160.61
Dip2c	535.086	0.281252	0.0413127	580.608	517.483	380.171	502.595	454.739	571.265	562.342	653.847	702.729	627.63
Frmd6	1596.08	0.36578	0.00363715	1469.14	1371.1	1292.96	1591.4	1488.33	2341.38	1700.25	2009.57	1934.75	1598.94
Cxcr6	211.362	0.833702	0.000770855	94.6038	183.699	224.903	172.519	110.556	340.949	301.001	268.785	250.516	338.041
Igf2	4.94322	0.0609324	0.00865603	0	0	0	0	0	9.05174	1.01689	2.52776	3.85409	0
Clec4a1	216.846	0.681009	0.0333025	74.1991	228.256	169.383	213.889	76.1375	240.374	167.788	334.507	408.533	340.295
Acap2	1610.93	0.304572	0.000529251	1426.48	1467.25	1341.89	1148.66	1214.03	1615.23	1568.05	1635.46	1776.74	1700.35
Ccr2	1324.23	0.509583	0.0245563	1338.37	1443.01	950.427	1271.01	681.066	1681.61	1095.19	1941.32	2235.37	2048.53
Agtr1a	151.917	1.2154	0.00252625	12.0573	22.6692	27.2895	10.5624	35.4613	94.5404	26.4392	38.759	61.6654	64.2279
Prokr1	13.7815	0.720258	0.0461228	9.27488	7.81697	9.41017	14.9634	2.08596	16.092	11.1858	21.9073	28.2633	20.2825
Tmem67	175.183	0.357464	0.00325538	198.483	176.664	163.737	183.962	151.232	229.311	227.784	238.452	214.544	244.517
Cdc42ep1	1649.25	0.530303	0.0154421	1690.81	1883.11	1720.18	1874.83	1314.15	4172.85	1863.97	3067.86	2421.65	1884.02
Zbtb5	386.117	0.280297	0.00643672	378.415	335.348	330.297	335.357	306.636	433.478	449.467	419.608	378.985	414.664
Apol10b	104.892	0.554694	0.00264254	129.848	126.635	99.7477	110.905	107.427	141.811	185.075	198.851	183.712	181.416
Pitpnb	1213.62	0.186902	0.0412106	1227.07	1220.23	1056.76	1160.99	1095.13	1530.75	1305.69	1295.9	1311.68	1248.5
Eif5a2	185.001	0.497852	0.0141419	110.371	170.41	156.209	156.676	157.49	200.144	206.429	238.452	244.092	260.292
Mrgprg	16.4901	0.0647145	0.0126646	0	0	0	0	0	2.0115	0	2.52776	5.13879	2.25361
Foxc1	1153.74	0.504159	0.0126234	1219.65	1390.64	1095.34	1790.33	1083.66	2579.75	1681.94	2428.34	1930.9	1458.09
Mrgprb2	20.7017	1.69148	0.0136606	2.78247	8.59867	6.58712	5.28121	0	45.2587	5.08447	6.7407	24.4092	24.7897
Prkaa1	1370.14	0.287509	0.0030896	1435.75	1456.3	1265.67	1360.79	1187.95	1816.38	1602.62	1698.66	1739.48	1506.54
Arhgap42	1126.89	0.45926	0.0058182	1139.88	1074.05	673.768	1164.51	935.553	1131.47	1618.9	1514.13	1469.69	1489.64
Zfp623	325.1	0.362624	0.0221767	319.984	348.637	319.946	402.252	240.928	569.254	395.572	469.321	387.978	403.396
Sgms2	1213.84	0.372424	0.0280078	1096.29	1300.74	1252.49	1080.01	1178.57	1456.32	1727.7	1848.64	1758.75	1406.25
Hs3st1	165.105	0.441114	0.0177814	115.936	139.142	151.504	184.842	155.404	221.265	284.73	212.332	165.726	203.952
Zfp11	76.8793	0.424756	0.0155402	55.6493	63.3175	59.284	70.4161	53.192	93.5346	87.4529	85.1013	89.9287	77.7495
Plcb1	227.554	0.566896	0.0128439	57.5043	92.2402	70.5762	72.1765	69.8797	89.5116	85.4191	162.619	124.616	126.202
Msrb3	840.313	0.347928	0.0270328	409.022	538.589	481.8	594.136	506.888	626.581	592.849	811.411	752.832	637.772
Flrt3	628.57	0.98703	1.3686e-09	650.169	547.97	392.404	673.354	442.223	996.697	1077.91	1055.76	1206.33	1168.5
Gpr87	6.31782	2.2113	0.00791946	0	2.34509	3.76407	0	6.25788	11.0632	24.4055	8.42587	21.8398	13.5217
B3gnt2	190.333	0.391268	0.0194314	254.132	202.46	185.38	171.639	156.447	278.592	262.359	268.785	296.765	250.151
Sox12	165.42	0.534253	0.00731579	113.154	139.924	106.335	167.238	139.759	242.385	265.409	181.156	156.733	187.05
Mtcl1	426.671	0.556255	0.0119106	434.992	537.026	347.235	504.355	459.954	952.444	574.545	883.874	761.825	484.526
Acvr2a	407.437	0.406546	0.0111568	240.22	328.313	248.428	229.733	225.284	341.955	260.325	405.284	396.971	377.48
Cemip	414.649	0.911246	0.0104918	231.872	415.081	372.643	569.49	320.195	1509.63	454.552	784.448	851.754	567.91
Atp6v1a	2235.09	0.246587	0.0224396	2064.59	2420.92	1928.14	2031.5	1758.46	2240.81	2422.24	2505.85	2837.89	2463.2
C130026I21Rik	219.727	0.572916	0.0469676	205.902	213.403	142.093	305.43	213.811	373.133	506.413	364.84	299.334	443.961
Klrc2	24.6802	0.879734	0.012888	21.3322	32.8313	14.1152	27.2862	11.4728	64.3679	47.794	37.0738	44.9644	38.3114
Cysltr1	227.983	0.52743	0.0144442	270.827	287.664	162.796	211.248	126.201	318.822	270.494	360.627	372.562	344.802
Styx	490.757	0.288712	0.00521411	409.022	451.039	362.291	399.611	405.719	532.041	433.197	517.348	551.135	508.189
Slamf8	130.118	0.555339	0.0185559	107.589	145.396	150.563	157.556	90.7393	263.506	177.956	192.952	205.551	224.234
Aldh7a1	420.367	0.441328	0.0139827	243.929	289.228	287.951	302.789	251.358	538.076	266.426	438.988	358.43	392.128
Pde5a	536.175	0.730298	0.0378415	202.192	380.686	497.798	701.52	225.284	1415.09	278.629	1030.48	1012.34	517.203
Iigp1	5375.3	0.548817	0.00565011	4970.41	7043.87	5544.47	4962.58	5103.3	7193.12	10124.2	7788.03	8954.33	9293.89
Skida1	89.2672	0.483959	0.0284086	79.764	94.5853	81.8684	103.864	77.1805	179.023	139.314	115.434	142.601	105.92
Lifr	1608.62	0.928648	0.00543792	402.53	886.444	971.129	960.3	481.857	1903.88	675.218	1969.13	2168.57	1236.1
Lclat1	572.666	0.401648	5.71082e-05	501.771	510.448	487.447	524.6	453.696	601.438	656.913	647.949	784.95	652.42
Slc8a1	346.752	0.482409	0.0094938	259.697	389.285	263.485	342.398	238.842	386.208	354.896	497.969	453.498	534.105
Adam10	4228.78	0.431842	3.28978e-06	4381.46	4382.19	4681.56	4404.53	3628.53	6548.43	5332.59	6241.88	5719.47	5588.95
Phactr1	405.501	0.589409	0.0207275	436.847	464.328	272.895	601.178	327.496	701.007	418.96	1059.97	751.547	631.011
Usp46	563.492	0.3828	0.0415563	510.119	526.082	368.878	605.579	437.009	1005.75	603.018	698.505	680.889	519.457
C1ra	1691.24	0.499016	0.00287865	822.682	1184.27	1412.47	1140.74	993.96	1942.1	1334.16	1560.47	1644.41	1748.8
Ankrd17	2681.06	0.260768	0.0369512	3110.8	2711.71	2048.59	2226.91	2386.34	2874.43	2781.2	3380.46	3471.25	3090.83
Adh7	14.8394	0.142408	0.0437813	0	4.69018	6.58712	2.6406	1.04298	17.0977	5.08447	5.89811	8.99287	7.88763
Tead1	2231.34	0.418696	0.0186082	2814	2277.08	1743.7	2366.86	2400.94	3781.62	3374.05	3543.08	3196.32	2675.03
Stam2	894.486	0.251949	0.0208565	899.664	941.163	776.339	903.967	750.946	1056.04	948.762	1087.78	1197.34	954.404
Soga1	565.202	0.476529	0.0213466	714.166	545.624	354.763	364.403	358.785	666.811	560.309	879.661	757.971	692.985
Zcchc24	3849.25	0.349182	0.024434	3884.32	3949.13	3539.16	4952.89	3263.48	6227.6	5536.99	5270.38	5241.56	4085.79
Lair1	672.295	0.476872	0.0474573	575.043	795.767	635.186	949.737	346.269	1073.13	734.197	1245.34	1212.75	1105.4
Mia3	1736.74	0.190638	0.025216	1556.33	1595.44	1694.77	1609.01	1634.35	2015.52	1554.83	1944.69	2007.98	1872.75
Pgm3	315.974	0.231003	0.042431	345.026	330.658	266.308	315.992	321.238	364.081	335.575	418.766	412.388	387.621
Pla2g4a	946.843	0.335251	0.0144442	1002.62	1239.77	1061.47	1040.4	955.37	1541.81	1082.99	1562.16	1600.73	1196.67
Adgrf5	2147.51	0.358553	0.0438336	1586.93	2062.9	1515.98	1648.62	1430.97	1881.76	1477.55	2626.34	3108.97	2435.03
Pign	1357.36	0.318403	0.0291525	1780.78	1593.1	1034.18	1410.08	1278.69	1754.03	1748.04	1948.06	2207.11	1656.4
Ttc26	145.994	0.527159	0.00418981	168.803	176.664	108.217	144.353	129.33	229.311	241.004	195.48	268.502	179.162
Cep162	507.848	0.354149	0.00996	485.076	520.61	470.508	393.45	424.493	696.984	515.565	646.264	651.341	547.627
Nsd2	2165.47	0.277401	0.0225253	2718.47	2606.18	2267.85	2204.02	2479.16	3159.06	3328.29	2944.84	3350.49	2646.86
Ece1	1163.19	0.440031	0.0109689	911.721	1196	983.362	1103.77	882.361	1554.89	982.32	1808.19	1654.69	1314.98
Pus7	648.071	0.237359	0.0269231	732.716	809.838	587.194	764.895	751.989	942.387	901.985	907.466	817.067	854.118
Sptan1	8003.93	0.409204	0.0127814	8603.38	7975.65	5602.81	8110.18	6219.29	10292.8	7522.98	11249.4	12808.4	9574.46
Megf6	490.988	0.513487	0.0384012	378.415	710.563	313.358	828.269	353.57	689.944	742.333	1150.13	820.921	862.006
Tcp11x2	15.1302	1.11841	0.0116558	12.9848	7.03527	12.2332	8.80201	20.8596	34.1955	25.4223	40.4442	19.2704	41.6918
Dock1	767.832	0.36129	0.0195076	628.837	626.921	414.988	658.391	593.456	833.766	635.559	843.43	881.302	775.242
Zfp516	761.415	0.30378	0.0142963	862.564	768.408	592.84	828.269	786.407	1146.55	979.269	907.466	977.654	902.571
Zfp945	461.482	0.316116	0.00779032	478.584	401.011	423.457	373.205	344.183	486.782	466.754	566.218	521.587	555.515
Eda	36.5144	1.10278	0.0121295	3.70995	10.1621	5.6461	12.3228	6.25788	6.03449	20.3379	32.8609	15.4164	24.7897
Arhgef12	2438.4	0.322996	0.0326553	2474.54	2149.67	1393.65	1947.01	1746.99	2480.18	2335.81	2826.04	2548.84	2613.06
Zfp422	630.39	0.202401	0.0486484	677.994	580.019	529.792	703.281	563.209	756.323	759.62	671.542	734.846	689.605
Kif13b	735.302	0.207164	0.0322965	434.065	516.702	551.436	450.663	460.997	573.277	543.021	556.107	579.398	603.967
Casc4	565.933	0.501519	0.00193189	572.26	608.16	417.811	698	520.447	919.254	714.876	892.3	801.651	837.216
Gtf2i	3131.21	0.172443	0.00321812	3236.93	2997.03	2913.39	3013.81	2963.11	3523.14	3222.54	3630.71	3475.1	3317.31
Mucl1	11.0287	0.0745935	0.0296668	0	7.03527	0.941017	0.880201	0	5.02874	6.10136	3.37035	8.99287	30.4237
Kng2	8.50016	1.15556	0.027764	3.70995	5.47188	2.82305	2.6406	7.30086	8.04599	8.13515	17.6943	16.7011	15.7753
Zfp266	1511.13	0.457041	5.33028e-05	1462.65	1556.36	1129.22	1476.1	1320.41	1948.14	1820.24	2174.72	1952.74	1869.37
Tor3a	660.104	0.254162	0.0332368	741.991	714.471	696.352	646.948	564.252	883.047	752.502	841.744	841.476	850.738
Tnfrsf19	342.292	1.11541	0.000139321	275.464	246.235	301.125	422.497	209.639	1127.44	530.819	646.264	605.092	469.878
H2-Eb1	4129.38	0.434934	0.0378631	2991.15	4048.41	5501.18	5074.36	2489.59	6610.79	6395.25	5827.33	5214.58	6224.47
Retnla	1490	0.0570262	0.0356402	1.85498	121.945	34.8176	29.9268	4.17192	68.3909	49.8278	267.943	200.413	485.653
Prpf40a	2314.71	0.233715	0.0366745	2568.22	2578.04	2037.3	2297.33	2149.58	2692.39	2469.02	2873.22	3328.65	2767.43
Nol10	268.699	0.279462	0.0357942	269.899	257.178	284.187	235.014	211.725	338.937	246.088	368.21	337.875	308.745
Akr1b10	470.587	0.33548	0.00582423	418.297	454.166	442.278	480.59	380.688	629.599	504.379	577.172	626.932	500.301
Mospd2	697.642	0.296511	0.0142963	656.662	751.992	545.79	667.193	517.318	792.53	717.927	786.976	912.134	791.017
Qk	3479.92	0.222247	0.0339268	3345.45	3435.56	2605.67	3259.39	2851.51	3646.84	3549.98	3776.47	4107.17	3534.79
Cttnbp2nl	1912.54	0.307533	0.0164159	2430.02	2254.41	1660.89	2477.77	2228.85	2704.46	2525.96	2949.05	3345.35	2700.95
Zfp599	142.494	0.561506	0.000529251	158.601	151.649	144.917	163.717	136.63	257.472	237.953	251.091	211.975	199.444
Nrg1	92.9343	0.568352	0.00816639	92.7488	138.36	96.9247	84.4993	87.6103	158.908	174.906	144.082	168.295	157.753
Ica1	208.966	0.597209	0.00294201	162.31	179.79	192.908	214.769	183.564	419.397	210.497	310.915	289.057	268.18
Zfp26	1068.32	0.211156	0.0319551	1209.44	1075.61	984.303	936.534	1078.44	1219.97	1188.75	1344.77	1268	1241.74
Cd300lb	131.176	0.648573	0.0270471	86.2564	153.213	148.681	100.343	52.149	149.857	142.365	212.332	247.946	242.263
Usp31	687.354	0.254899	0.0212007	770.743	717.598	543.908	610.86	697.754	831.754	857.242	768.439	837.622	814.68
Tmed5	963.947	0.384624	0.00591697	886.679	1013.08	754.695	747.291	773.891	1269.25	909.103	1163.61	1235.88	1099.76
Tnfrsf11b	321.764	1.34634	0.00137465	100.169	286.883	326.533	322.154	147.06	661.783	268.46	1188.05	784.95	508.189
Trerf1	427.595	0.255884	0.0123705	402.53	403.356	453.57	483.231	423.45	567.242	545.055	531.672	502.316	502.555
Cenpj	451.382	0.466931	0.000666407	453.542	504.976	398.991	424.257	437.009	780.461	575.562	571.274	701.444	541.993
Clasp1	1071.12	0.29172	0.0250553	1240.05	1007.61	869.499	866.998	955.37	1262.21	1038.25	1373.42	1375.91	1249.63
Hhip	2288.11	0.670483	0.00418981	1823.44	3260.46	2277.26	3431.91	1749.08	4885.93	4864.82	3897.81	4315.3	3576.48
Wdr6	1515.04	0.295729	0.0104972	1534.07	1394.55	1515.98	1747.2	1338.14	2236.79	1727.7	2081.19	1682.95	1800.63
Serpina3c	155.738	1.31867	0.0121651	2.78247	4.69018	6.58712	1.7604	2.08596	1.00575	8.13515	16.8517	11.5623	19.1557
Wdr35	286.899	0.36043	0.0285481	309.781	306.425	243.723	270.222	233.627	357.041	335.575	403.599	466.345	310.998
Vkorc1l1	825.732	0.267832	0.0170694	726.223	844.233	609.779	766.655	749.903	961.496	936.559	856.068	927.551	910.458
Xpo5	1148.85	0.218929	0.0231829	1302.19	1264	1034.18	1153.06	1151.45	1490.52	1279.25	1471.16	1510.8	1282.3
Duox2	11.9472	0.0772777	0.032703	0	1.56339	0	0.880201	0	1.00575	0	3.37035	10.2776	10.1412
Zfp467	323.88	0.353176	0.0487161	175.295	196.206	232.431	276.383	151.232	391.236	258.291	300.804	246.662	245.643
Col28a1	73.2537	0.811744	0.0177814	50.0844	52.3737	29.1715	43.1299	34.4183	39.2242	53.8954	74.9902	116.907	150.992
Selenbp1	291.062	0.414878	0.0177814	100.169	123.508	104.453	125.869	98.0401	151.868	123.044	143.24	210.69	163.387
Zbtb10	518.724	0.471071	0.0207275	451.687	453.384	357.586	698	401.547	938.364	527.768	656.375	824.775	624.25
Cd300ld3	16.8142	0.925633	0.0417523	3.70995	16.4156	9.41017	5.28121	5.2149	7.04024	10.1689	27.8054	39.8256	27.0433
Il18bp	601.461	0.468744	0.0125404	549.073	722.288	748.108	673.354	457.868	1093.25	1086.04	842.587	832.483	813.553
Serpinh1	4984.53	0.353592	0.0196294	5022.35	5062.27	3493.05	5283.85	4782.06	6516.25	5145.48	6428.1	7524.47	6098.27
Rgma	372.726	0.417687	0.0299191	229.09	219.657	227.726	335.357	173.135	396.265	386.42	313.442	316.035	315.505
Mrgprb1	65.655	0.932232	0.0386169	3.70995	32.8313	20.7024	10.5624	4.17192	55.3162	20.3379	16.8517	42.395	61.9743
C1qtnf9	171.244	0.995459	0.0263097	37.0995	84.4233	54.579	104.744	16.6877	128.736	39.6589	183.684	299.334	126.202
Spin4	123.903	0.480254	0.0299191	166.02	114.909	80.9274	87.1399	147.06	131.753	205.413	180.314	191.42	218.6
Mcc	101.81	0.563453	0.0463995	20.4047	48.4652	70.5762	60.7339	43.8052	150.862	54.9123	94.3697	73.2277	68.7351
Ear2	85.8667	1.76433	0.0012412	10.2024	50.0286	16.9383	16.7238	8.34384	49.2817	28.473	116.277	74.5124	144.231
Sod3	1297.28	1.03795	0.00228052	333.896	718.379	662.476	777.218	510.017	2121.12	577.596	1589.96	1571.18	1003.98
C4b	5243.71	0.686913	5.37203e-05	3064.42	3939.75	4201.64	3323.64	2626.22	6050.58	4208.92	6880.56	5700.2	5798.54
Gm4951	604.738	0.352467	0.0497029	799.495	759.028	519.441	585.334	504.802	858.909	846.056	920.948	862.031	947.643
Nbeal1	1328.95	0.379516	0.0054323	1276.22	1247.59	833.741	1034.24	1030.46	1439.23	1368.74	1566.37	1670.11	1289.06
Ggh	161.363	0.426067	0.00988032	95.5313	102.402	82.8095	89.7805	89.6963	136.782	114.909	138.184	118.192	145.358
Zfp976	74.7697	0.573536	0.0119478	29.6796	37.5215	35.7586	36.0883	41.7192	38.2185	47.794	64.0366	59.096	85.6372
Ehd2	5328.35	0.310488	0.0462695	4884.15	4292.3	3346.25	4900.96	3603.5	6009.35	5231.92	5603.2	6083.04	4909.49
Mafb	1331.73	0.465637	0.0071167	938.618	1549.32	1421.88	1513.95	980.401	1819.4	1575.17	1868.86	2172.42	1932.47
Zfp345	66.4745	0.65868	0.0214739	47.3019	118.818	53.6379	78.3379	54.235	138.793	112.875	142.397	136.178	111.554
Kiz	366.725	0.21946	0.0493834	411.805	339.256	318.064	342.398	338.968	418.391	419.977	446.571	390.548	427.059
Gas2l3	254.18	0.523633	0.00174534	294.014	268.122	258.78	242.055	220.069	429.455	349.812	428.034	425.235	297.476
Qser1	1113.91	0.300041	0.049368	1446.88	1170.98	749.99	1173.31	1095.13	1427.16	1621.95	1507.39	1381.05	1468.23
Rc3h2	1784.5	0.202824	0.0243188	1909.7	1871.38	1650.54	1883.63	1810.61	2109.06	2346.99	2044.96	2282.91	1922.33
Klhdc7a	504.553	0.558569	0.0293011	36.172	42.9933	23.5254	44.8903	29.2034	33.1897	57.963	69.0921	47.5338	91.2712
Zfp59	121.851	0.418149	0.00889536	110.371	103.184	100.689	93.3013	69.8797	126.724	127.112	123.018	132.324	166.767
Gm14124	28.0461	1.13177	0.0358178	4.63744	39.8665	27.2895	19.3644	5.2149	85.4886	28.473	109.536	55.2419	38.3114
Gm14139	14.1416	1.23136	0.00318301	8.3474	13.2888	9.41017	15.8436	9.38682	28.161	30.5068	25.2776	46.2491	23.6629
Cyp4v3	615.805	0.321753	0.0277547	336.678	444.004	513.795	505.236	419.278	562.214	575.562	577.172	596.099	615.235
Ccr5	1587.46	0.567156	0.00907569	1666.7	2363.07	1453.87	1906.52	1004.39	2396.7	2406.99	2914.51	3096.12	2655.88
Clec7a	1190.85	0.713522	0.0129942	959.023	1489.91	1639.25	1152.18	659.163	2202.59	1798.89	2281.73	2204.54	2449.67
Gm43302	136.344	0.43789	0.0400341	170.658	136.015	155.268	104.744	122.029	232.328	306.085	148.295	173.434	187.05
Gbp4	5616.75	0.495718	0.00833066	5602.96	6198.86	6620.99	5091.96	4876.97	8180.76	10614.3	7582.44	8046.05	8376.67
St6galnac4	713.291	0.242043	0.0280645	724.368	795.767	801.746	787.78	700.882	1032.9	933.509	931.059	895.433	852.991
Pigb	298.09	0.231642	0.0322744	285.666	274.376	273.836	271.102	287.862	355.029	287.781	375.794	353.292	309.871
6530402F18Rik	247.537	0.452209	0.000362823	195.7	212.622	250.31	191.004	183.564	311.782	257.274	279.739	303.188	304.237
Rbpj-ps3	393.94	0.419287	0.0151108	551.856	474.49	312.417	383.768	399.461	473.708	603.018	642.051	653.91	651.293
Gm13230	218.019	0.580074	0.00521411	305.144	339.256	193.849	218.29	200.252	389.225	397.606	450.784	408.533	367.338
Platr16	47.8497	0.539489	0.0394845	71.4166	73.4795	38.5817	39.6091	41.7192	91.5231	68.1319	109.536	101.491	82.2568
Brip1os	1426.86	0.313092	0.00094024	1583.22	1516.49	1292.96	1547.39	1553	2150.29	1908.71	1873.91	1867.95	1682.32
1700020I14Rik	2557.96	0.209469	0.0449405	2268.64	2185.62	1900.85	1983.97	1824.17	2373.57	2104.97	2525.23	2498.73	2613.06
Gm5970	47.7914	0.5047	0.0371132	46.3744	60.9724	35.7586	38.7289	40.6762	70.4024	53.8954	66.5644	79.6512	94.6516
A230056P14Rik	23.1908	0.691566	0.016573	17.6223	15.6339	11.2922	22.8852	18.7736	39.2242	25.4223	26.1202	37.2562	31.5505
Slc5a3	1315.16	0.394819	0.0182825	854.217	1077.18	890.202	1102.01	1044.02	1566.96	1314.84	1196.47	1792.15	1077.23
Rps6kc1	470.628	0.233697	0.0237667	471.164	543.279	416.87	514.918	480.814	596.409	523.7	611.718	643.633	558.895
Gm8113	71.5535	0.833349	0.0109689	12.0573	24.2326	31.0535	22.8852	27.1175	31.1782	49.8278	48.0275	51.3879	59.7207
Ugt1a7c	101.554	0.553975	0.0254696	91.8214	119.6	71.5173	53.6923	53.192	110.632	87.4529	138.184	165.726	148.738
Ugt1a6b	31.3854	0.0532745	0.0285553	0	0	0	0	0	1.00575	0	1.68517	5.13879	1.1268
F830016B08Rik	377.834	0.628789	0.00200713	514.756	403.356	274.777	268.461	333.754	489.8	693.522	578.015	535.718	646.786
Col6a5	37.7093	1.6135	0.0192527	5.56493	30.4862	11.2922	2.6406	7.30086	13.0747	12.2027	37.9164	65.5195	128.456
Itpripl2	913.814	0.262027	0.0351257	1192.75	1134.24	768.81	874.92	927.209	1160.63	1175.53	1268.09	1292.4	1221.46
Zfp870	182.419	0.270719	0.0330845	157.673	157.121	137.388	169.879	142.888	175	181.007	198.851	197.843	211.839
Gm14325	110.082	0.521465	0.0017396	85.3289	71.1344	71.5173	66.8953	67.7937	110.632	92.5374	101.11	125.9	117.188
Gm21188	144.195	0.404162	0.0438666	121.501	168.065	131.742	139.952	90.7393	156.897	142.365	205.591	201.697	258.038
Gm8221	28.1338	1.857	0.000792615	3.70995	16.4156	18.8203	7.04161	2.08596	48.2759	20.3379	44.6571	50.1032	42.8186
Ighv11-2	17.7259	0.0724542	0.0291958	1.85498	5.47188	4.70508	0.880201	1.04298	2.0115	5.08447	10.111	10.2776	49.5794
Zfp960	33.2084	0.518447	0.0454606	32.4621	29.7045	21.6434	29.9268	19.8166	34.1955	41.6927	69.9347	42.395	38.3114
Zfp955b	511.979	0.277659	0.00606377	539.798	523.737	457.334	499.954	468.298	535.058	599.967	627.727	710.437	624.25
Gdap10	47.6061	0.543817	0.0290881	44.5194	48.4652	25.4074	32.5675	35.4613	54.3104	49.8278	75.8328	70.6583	59.7207
B230354K17Rik	428.591	0.322327	0.00462588	376.56	455.729	337.825	424.257	348.355	496.84	472.856	546.839	504.886	480.019
Gm26582	150.241	0.426149	0.0285615	134.486	159.466	122.332	154.035	154.361	269.541	246.088	182.841	188.85	175.782
Gm37694	19.4177	0.770597	0.0422789	10.2024	8.59867	5.6461	6.16141	2.08596	9.05174	8.13515	18.5369	21.8398	18.0289
C130023A14Rik	8.50683	1.28918	0.0259939	3.70995	7.81697	3.76407	0	4.17192	13.0747	13.2196	13.4814	17.9857	10.1412
Pcdhgc3	609.901	0.877469	0.000908509	351.518	460.419	359.468	320.393	280.562	734.197	326.423	872.92	900.572	670.449
Zc3h11a	379.466	0.3485	0.0228992	391.4	269.685	239.018	259.659	336.883	418.391	350.828	396.016	435.512	413.537
BC037039	55.7045	0.72212	0.0112933	30.6071	53.1554	45.1688	46.6507	22.9456	84.4829	44.7433	87.629	87.3594	66.4815
Gbp6	207.365	0.460163	0.00743208	246.712	205.586	216.434	169.879	203.381	280.604	359.98	278.054	298.05	298.603
Gbp10	332.432	0.890947	0.000648274	301.434	342.383	296.42	154.035	260.745	441.524	659.964	470.164	511.309	611.855
Gbp5	1026.21	0.465527	0.0159625	864.419	1180.36	1320.25	866.998	878.189	1634.34	1409.42	1356.56	1469.69	1738.66
Gm42892	11.4681	0.17119	0.0175975	0	4.69018	0	1.7604	3.12894	6.03449	2.03379	11.7962	10.2776	12.3949
Mpv17	499.927	0.196898	0.0454533	423.862	421.335	427.221	436.58	378.602	508.909	474.889	446.571	551.135	477.765
Zfp862-ps	504.478	0.350591	0.0394364	383.98	469.018	394.286	550.126	426.579	805.605	407.774	566.218	588.391	696.365
Gm44511	6.2531	1.51976	0.00743019	3.70995	3.12679	2.82305	7.04161	3.12894	14.0805	13.2196	19.3795	14.1317	10.1412
Gm45838	43.1874	0.704035	0.0225474	27.8247	32.8313	25.4074	14.0832	27.1175	47.2702	21.3548	52.2404	65.5195	57.467
Samd4b	984.266	0.184039	0.0117882	984.993	941.945	901.494	917.17	979.358	1182.76	1105.36	1076.83	1040.6	1023.14
Gm10033	217.982	0.377397	0.0382121	243.929	207.15	129.86	145.233	172.092	227.299	222.7	278.054	222.252	322.266
Gm34425	17.1704	0.771891	0.02207	11.1299	14.0705	26.3485	16.7238	16.6877	44.2529	28.473	36.2312	33.4021	29.2969
Gm35154	5.37462	1.35099	0.0306742	0.927488	3.90848	0	4.40101	3.12894	5.02874	7.11826	13.4814	14.1317	7.88763
Gm32014	29.4131	1.5654	0.0178423	3.70995	3.12679	0	0.880201	1.04298	2.0115	13.2196	10.111	2.56939	7.88763
BC024063	66.0711	0.411878	0.0493834	62.1417	73.4795	47.9918	69.5359	57.3639	63.3622	101.689	97.7401	97.6369	109.3
Gm49087	3.77292	1.74792	0.042233	0	3.90848	0.941017	0	0	13.0747	2.03379	5.05552	8.99287	4.50722
Gm20008	147.596	0.399786	0.0177924	170.658	136.015	140.211	117.947	109.513	157.903	181.007	183.684	204.267	223.107
