# Supplementary material for: Loss-of-function of the hippo transducer TAZ reduces mammary tumor growth through a myeloid-derived suppressor cell-dependent mechanism
Source: Cancer Gene Ther. 2022 Jul 15;29(11):1791–800. doi: 10.1038/s41417-022-00502-0 (PMC9663307; doi:10.1038/s41417-022-00502-0)
Supplement: Supplementary file 7 — Supplemental Table 2 [file 41417_2022_502_MOESM7_ESM.xlsx]

## Sheet: Sheet1
Supplemental table 1. CytoF antiobdy list
Catalog Number	Target	Clone	Tag.
3145005c	CD69	H1.2F3	145Nd
3147003c	CD45	30-F11	147Sm
3149002c	CD19	6D5	149Sm
3151007c	CD25	3C7	151Eu
3152004c	CD3e	145-2C11	152Sm
3160008c	CD62L	MEL-14	160Gd
3168003c	CD8a	53-6.7	168Er
3169002c	TCRβ	H57-597	169Tm
3391809c	CD4	RM4-5	172Yb
3176002c	B220	RA3-6B2	176Yb
3153016C	CD274/PD-L1	10F.9G2	153Eu
3173006C	Granzyme B	GB11	173Yb
3162014C	Ly-6C	HK1.4	162Dy
3141008C	Ly-6G	1A8	141Pr
3146008C	F4/80	BM8	146Nd
3150009C	CD24	M1/69	150Nd
3159006C	CD279/PD-1	RMP1-30	159Tb
3154008C	CD152/CTLA-4	UC10-4B9	154Sm
3142005C	CD39	24DMS1	142Nd
3209005C	CD11c	N418	209Bi
3158003A	Foxp3	FJK-16s	158Gd
3148003c	CD11b	M1/70	148Nd
